# Supplementary material for: The early transcriptional and post-transcriptional responses to fluconazole in sensitive and resistant Candida albicans
Source: Sci Rep. 2024 Nov 22;14:29012. doi: 10.1038/s41598-024-80435-w (PMC11586853; doi:10.1038/s41598-024-80435-w)
Supplement: Supplementary file 2 — Supplementary Information 2. [file 41598_2024_80435_MOESM2_ESM.xlsx]

## Sheet: Sheet1
Table S1. Candida albicans strains used in this study
Strain Name	Genotype	Reference
SC5314 (PLC005)	Prototrophic wildtype	Silao et al., 2023, PLOS Path; 19(11), e1011677.
PLC124	Clinical isolate; fluconazole resistant	Silao et al., 2023, PLOS Path; 19(11), e1011677.
MAY7	Clinical isolate; fluconazole resistant	(36); Silao et al., 2023, PLOS Path; 19(11), e1011677.
MAY478	Clinical isolate; fluconazole resistant; chr4/6 aneuploidity	(36); Silao et al., 2023, PLOS Path; 19(11), e1011677.
