# Supplementary material for: The early transcriptional and post-transcriptional responses to fluconazole in sensitive and resistant Candida albicans
Source: Sci Rep. 2024 Nov 22;14:29012. doi: 10.1038/s41598-024-80435-w (PMC11586853; doi:10.1038/s41598-024-80435-w)
Supplement: Supplementary file 4 — Supplementary Information 4. [file 41598_2024_80435_MOESM4_ESM.xlsx]

## Sheet: sc5314_Fig2
gene_id	baseMean	log2FoldChange	lfcSE	stat	pvalue	padj
ERG251	7093.1804287462	1.70581545106501	0.132999441849587	12.8257339079224	1.17667070982136e-37	6.9258837980085E-34
ERG6	23140.0541388131	1.27618091801838	0.110554204456396	11.5434860600144	7.96312326588799e-31	2.34354717715083E-27
ERG1	14978.1982496201	1.1128249603562	0.10198853386765	10.9112752008016	1.01817956114467e-27	1.99766829896584E-24
CAALFM_C301540WA	251.220819211109	2.68121846040628	0.295692418515457	9.06759285161084	1.21675267550098e-19	1.79045156199969E-16
ERG24	7217.64966138886	0.84152635283059	0.114788723512966	7.33108903973075	2.28289919803587e-13	2.68742893592782E-10
MET13	3850.92956080744	-0.800055299162878	0.113369062551883	-7.05708666151078	1.70029593601792e-12	1.66799031323358E-09
FRP1	502.872322724167	1.15527521669883	0.168081983062533	6.8732840703636	6.27404502381953e-12	5.27557557288597E-09
ERG11	22935.9190847225	0.746146268948783	0.111267256909391	6.70589254803323	2.00178988329342e-11	1.47281690663314E-08
ERG5	37299.7583557614	0.640289536512042	0.0977047077751057	6.55331305003076	5.62743721250623e-11	3.68034393697907E-08
ERG2	4928.29670467713	0.820039944715434	0.134787734810049	6.08393594469914	1.1726747031314e-09	6.9023633026314E-07
CAALFM_C505200CA	1779.21264215539	0.93097466972999	0.166565323562852	5.58924660797538	2.28056885169131e-08	0.0000122031166009591
CAALFM_C104590WA	2050.49542658691	0.894914737022713	0.161718554275352	5.53377898431479	3.13403848038642e-08	0.0000153070089002578
VPS23	394.523135589023	-1.19400648833896	0.216286724190594	-5.5204797835247	3.38075290015887e-08	0.0000153070089002578
RBT1	308.161805860447	-1.12467591430003	0.210963273466659	-5.33114553931009	9.75951620320509e-08	0.0000410317945514751
ERG4	6432.99247484986	0.706625811179987	0.139822934670489	5.05371892562006	4.33289129042842e-07	0.000170022654236411
ERG3	6980.83291129366	0.752668794734987	0.151399640515623	4.97140410751054	6.64697388037722e-07	0.000244525551624377
CAALFM_C203110WA	404.911319822482	0.887975902505166	0.179355588863207	4.95092407286186	7.38619186777675e-07	0.000255736031374906
ALS7	763.621829688879	-1.17357043971019	0.243581181278645	-4.81798484410702	1.4501538301167e-06	0.00047420030244816
SLD1	1823.79004613228	0.579139695750607	0.122098223862292	4.74322784911093	2.1033946106815e-06	0.000619029033923565
DES1	6153.09735260509	0.526418181636262	0.110824216745579	4.75002844229227	2.03388040303034e-06	0.000619029033923565
MDR1	1372.44922166027	0.592667692017052	0.127704939909666	4.64091437994712	3.46870837527636e-06	0.000972229404613173
ERG7	8296.46694789131	0.523790119826068	0.113232956069616	4.62577449187178	3.73201183385393e-06	0.000998482802457466
CAALFM_C701430CA	1521.56170878732	-0.785181395554182	0.173155619009211	-4.53454181878103	5.77286638814224e-06	0.00147735180698284
FET31	19854.7129079397	-0.537006577067747	0.118746351358417	-4.52229959846834	6.11713927379257e-06	0.00150022840689763
AVT4	683.850871128814	-0.819686471428498	0.182878313405939	-4.48214146424798	7.3897729154542e-06	0.0017233981619621
CAALFM_C602650CA	1655.5855257692	0.548623951565371	0.122575716311726	4.47579641443944	7.61270000187131e-06	0.0017233981619621
CAALFM_CR04120CA	3701.31632906208	0.479876622715642	0.107722839759596	4.45473424007925	8.39971771799607e-06	0.00183113846252314
CAALFM_C403720CA	1355.32882498761	-0.618864636561147	0.141310514414961	-4.37946630598088	1.18970313975669e-05	0.0023612853914168
LYS22	5228.77532707006	-0.72333707329362	0.165260486003403	-4.37695114413935	1.20350937381081e-05	0.0023612853914168
EAF7	5047.49877371859	0.468218594979623	0.106947297597013	4.37803110036416	1.19756264528962e-05	0.0023612853914168
RPN7	1920.89428438061	-0.84576414591408	0.194875243164257	-4.34002868800117	1.42464115952831e-05	0.00270497995644634
CAALFM_C103690WA	2291.04276025181	-1.19323821100109	0.275998636469666	-4.32334821020841	1.53678885019118e-05	0.00279698560336329
SAH1	48201.2679748342	-0.733863839606305	0.169919424344787	-4.31889316030878	1.56813667874598e-05	0.00279698560336329
ECM25	539.814296277195	-0.739872886242425	0.172345799265871	-4.29295572850634	1.76310171694473e-05	0.00305224020762843
BTA1	122.741270342273	-1.229185754532	0.292448647228726	-4.20308237422157	2.63304713828277e-05	0.00434339691958239
CAALFM_C205170WA	434.751152931282	-0.897007799651471	0.213518662163789	-4.20107446609693	2.65651187742042e-05	0.00434339691958239
AUR1	1223.7521988441	-1.08333289018742	0.260994405572624	-4.15078969915306	3.31330099537469e-05	0.00527083504291228
CAALFM_C301260CA	378.46599262146	-0.864818507349894	0.209461283104635	-4.1287749914044	3.647010809285e-05	0.00564902779564513
SPE1	3044.22587013285	-0.48776278694496	0.119342093246805	-4.08709763399442	4.36803329903588e-05	0.00659237025592954
QCR8	3021.88282753445	-0.911330425139443	0.223765234835341	-4.07270783511143	4.64697016706574e-05	0.00683801660083723
CAALFM_C303460CA	484.042138305936	0.72026136233487	0.177189147089809	4.06492933774213	4.80470165788124e-05	0.00689767657519243
CAALFM_C101210WA	574.973910000009	-0.802063794699734	0.199052982740412	-4.02939852323497	5.59197484381284e-05	0.00783675331682914
RPP1B	3220.33092582904	-0.888743796313427	0.222279550122073	-3.99831561574306	6.37948487053232e-05	0.00860254213785777
FAA21	1613.41880373765	-0.832966557598434	0.208428095224703	-3.99642167578428	6.4307144761424e-05	0.00860254213785777
CAALFM_C301910CA	1647.07850432889	-0.975765313391307	0.244673231959003	-3.9880345944619	6.66229502053305e-05	0.00870741136662098
ACE2	1837.93780578577	-0.861278477664696	0.216239507512751	-3.98298390322549	6.80553666975984e-05	0.00870741136662098
BAT21	2577.75460683808	-0.770644876381096	0.193732004277506	-3.97789141373465	6.95291087718631e-05	0.00870741136662098
CAALFM_C307880CA	242.632149014394	-1.26660951869969	0.320442792641903	-3.95268530852912	7.72790402193709e-05	0.00929761060494508
PUT1	1992.86194981652	-0.509533224670062	0.128920432522741	-3.9523077505979	7.7401107652448e-05	0.00929761060494508
MPP10	12002.714409952	0.458573007485961	0.116948944880517	3.92113847589196	8.81315962371401e-05	0.0103748515090361
CAALFM_C200110WA	410.402107583533	-1.2437365185317	0.318673584060811	-3.90285414524462	9.50649943492798e-05	0.0109716187596051
CAALFM_C210650WA	372.68350749688	0.791536150976167	0.203451319594341	3.89054321473264	0.000100020061515853	0.011321501578506
BMT1	2386.17798133963	-0.846564404397497	0.218415717677598	-3.87593170216398	0.000106217476949292	0.0116570663632239
CAALFM_C113190WA	1750.72811203683	-0.522269334040092	0.134804639498372	-3.87426824465042	0.000106945562965357	0.0116570663632239
CAALFM_C405810WA	6296.54735179546	0.421137815852262	0.109518807946604	3.845346965953	0.000120381976742651	0.0128830602746772
GYP1	2477.90163363755	0.459738791840959	0.119721027264586	3.84008392130588	0.000122992259401908	0.0129273649792791
CAALFM_C111960CA	347.040356694152	-0.781569397156559	0.20538266744881	-3.8054301605142	0.000141557954441123	0.0146177214007097
MRR1	2403.99816352449	-0.530683244268895	0.139802385712058	-3.79595270542743	0.000147077537865308	0.0149258342737104
SRR1	901.904132170784	-0.876145776529085	0.231279273030491	-3.7882589522563	0.00015170668358505	0.0151346701624001
SEC72	988.535195433774	-0.656483920836806	0.174489149614774	-3.76231944671718	0.000168344834149819	0.0162381058662468
MKK2	954.82608176756	-1.01560481617889	0.270226885238901	-3.75834112612821	0.000171043588805182	0.0162381058662468
CAALFM_C207190CA	1908.28235055637	-0.802410748837854	0.213446143989634	-3.75931246093077	0.000170380939286315	0.0162381058662468
GLK1	2110.76960153725	0.528281922187229	0.140777102004748	3.75261256741463	0.000175001208018908	0.0163501128634808
CAALFM_C502380WA	16046.6671573979	0.364874981328582	0.0976013594687442	3.73842109694619	0.000185179591435851	0.0170307355498659
CAALFM_C404010WA	351.496736499006	-0.822328825493811	0.220565003984537	-3.72828332073687	0.000192788567693096	0.0171932349915389
FMP45	69.7053767622797	-1.5296024940012	0.409988896575031	-3.73083882704923	0.000190843289675411	0.0171932349915389
CBP1	6128.24234890579	0.389357134496219	0.104612003879809	3.72191641547713	0.000197716476310574	0.0173695399934931
CAALFM_C501550CA	4653.89966933334	-0.698857838043224	0.188503608096163	-3.70739767318782	0.000209399983931274	0.0181254162561688
FCY21	4755.89394393726	-0.814052944775919	0.220123694737905	-3.69816137124715	0.000217166817752683	0.0185252737578593
CAALFM_CR02300CA	3955.89592452839	0.427461572172014	0.115862539222967	3.68938549973777	0.00022479637248144	0.0189021635489394
CIT1	33030.9613815008	-0.789445765950215	0.214658990363707	-3.6776738985524	0.000235370604887564	0.0189182448793345
CAALFM_C405730WA	1331.25425081277	-0.511921559209407	0.139151764208638	-3.67887221639429	0.000234267601172647	0.0189182448793345
CAALFM_CR00880WA	622.43577814792	-0.790435292619405	0.215162051037116	-3.67367427856993	0.00023908747376663	0.0189182448793345
SAL6	3360.81401253368	-0.599035073301171	0.162732733351362	-3.68109759459256	0.000232232086006036	0.0189182448793345
CAALFM_C100810WA	817.504382153803	0.655130756168209	0.178433056653001	3.67157727641376	0.000241058166148502	0.0189182448793345
CAALFM_C501290CA	2762.05862130107	0.523754376764746	0.14298609177141	3.66297428145714	0.000249303577864817	0.0193079060435831
ERG25	5416.42969539002	0.517434662008258	0.141409073589304	3.65913338426252	0.000253069602420861	0.0193450348032362
ERG13	43063.2214454255	0.370362853159402	0.102086382725546	3.62793590360728	0.000285696161478423	0.0212861722336962
NCP1	22761.0163844802	0.365703465922903	0.100713332543088	3.63113260864888	0.00028218013941028	0.0212861722336962
SOU1	2338.65769009482	0.428023097068192	0.118376403823624	3.61578053769843	0.000299443988162885	0.0220315914290843
DAP1	801.205141861696	0.5452349227492	0.151316908960351	3.60326500518238	0.000314244852588312	0.0228351259547507
HOM3	4071.06264774662	-0.696892906911006	0.194579660795284	-3.58153007391765	0.000341587807633227	0.0245193394601119
SPT6	54516.187375162	0.380414172370378	0.106397381832183	3.57540914841675	0.000349680595571687	0.0245440299491069
ULP3	1475.57376121029	-0.90746644787005	0.253839085542437	-3.57496736931137	0.000350271579294084	0.0245440299491069
CAALFM_CR07020WA	2804.13923004293	-0.734375532842034	0.205709603299162	-3.56996232098138	0.000357032578818825	0.0247234559873836
SER1	6166.61866318371	-0.644921442527969	0.181074584287723	-3.56163425731357	0.000368553562462158	0.0252244914959566
YHB5	580.504205877897	-0.678356991985724	0.191156599395644	-3.54869773855781	0.0003871411992701	0.0261921045851013
DDI1	3634.01180382806	0.402607999759745	0.113817170197805	3.53732217256892	0.000404206277465744	0.0270358880586746
ERG27	2664.61858279001	0.416637312795393	0.117981446357202	3.53137993862168	0.000413397484679046	0.0270361954980096
CAALFM_C505210WA	1369.74760296354	0.537714424256157	0.152214257370543	3.53261536432274	0.00041147065392088	0.0270361954980096
CAALFM_C105520WA	294.810893321658	-1.04091697804857	0.296284835089452	-3.51323069820398	0.000442692922669228	0.0286339620091327
CAALFM_CR08430WA	1920.97533726558	-0.638983859414602	0.182633071312923	-3.4987302946889	0.000467479188620312	0.029908505480643
SHE3	3690.17223795832	-0.499270683359455	0.143236109012715	-3.48564818467063	0.000490946221124906	0.031072144704744
SLR1	13466.4176318723	0.341775337122426	0.0985433689202602	3.46827331830907	0.000523814238663279	0.032511491943758
FET34	22465.7972951908	0.346971557975847	0.100055203469912	3.4678012331481	0.000524735259031092	0.032511491943758
CAALFM_CR00310CA	1949.57814711065	-0.442982114884516	0.128846521676184	-3.43806033039694	0.000585897146188296	0.0359228187756699
CAALFM_C102240WA	5598.07920816522	-0.480295281456689	0.140015898968457	-3.43029102405643	0.000602934201023765	0.0361336901300212
CAALFM_C204180CA	1036.49320845671	-0.558783689012833	0.162999537582112	-3.42813051682029	0.000607753197905555	0.0361336901300212
CAALFM_C701960WA	991.599435372263	-0.690801799328326	0.201331299056855	-3.43116943348806	0.000600985102733675	0.0361336901300212
CAALFM_C306150WA	1288.78254851821	-0.617786198549482	0.180405476691111	-3.42443150773771	0.000616087120372104	0.036262887905102
CAALFM_C206750CA	164.401554610898	-1.2073664482638	0.353144377056163	-3.41890322119382	0.000628740846221509	0.0366412734738594
GPD1	3608.02065257624	-0.394052424215067	0.115928380358059	-3.39910229917806	0.000676074239029417	0.0380531875249012
PYC2	90304.0360764092	-0.343536564219347	0.100910399443571	-3.40437225611669	0.000663163104275824	0.0380531875249012
CAALFM_C203490CA	429.355128494519	-0.978762222773932	0.288041508617298	-3.3979901975668	0.000678828523634832	0.0380531875249012
CAALFM_C103050WA	2342.42453098336	-0.645748341079907	0.189852139409242	-3.40132243486571	0.000670606788969444	0.0380531875249012
CAALFM_C104470CA	406.518473227793	0.888358878252689	0.261691029969902	3.39468600950847	0.000687073492950422	0.038152024334964
ASR1	1675.83058522743	2.23400194202762	0.659205012867951	3.38893348566681	0.000701650281167544	0.0385973229434782
IPT1	2033.93294054094	-0.40068297670169	0.118917509193841	-3.3694195196147	0.000753266850215637	0.0410530433367522
CAALFM_C207360WA	1091.43181342657	-0.677683179307072	0.201530341694164	-3.36268560659468	0.000771882170625258	0.041496784628332
COQ4	1480.93524149266	0.530855892920078	0.157927436318088	3.36139118886765	0.000775509056934508	0.041496784628332
SDH2	9191.6363129778	-0.729649671421782	0.21741977659584	-3.35594895205013	0.000790931664372705	0.0419407547432229
CAALFM_C400750CA	868.420368142186	0.493718773707987	0.147663528042328	3.34353905973628	0.000827170486546734	0.0427257578790051
CAALFM_C305320WA	4087.49607047051	-0.620206016180648	0.185377431874045	-3.34563927178605	0.000820931200437339	0.0427257578790051
SLA2	4435.11198491712	-0.488294163662999	0.146046117104172	-3.34342448361505	0.000827512130174411	0.0427257578790051
MIH1	1960.07015384623	-0.743501300318721	0.223007369713355	-3.33397636712361	0.00085613931573064	0.0438194435860048
CAALFM_C108470WA	1673.5509565508	0.422611553076288	0.12699924430946	3.32766982492042	0.000875755931404276	0.0442190121101672
CAALFM_CR06320CA	558.237563069527	-0.665375729470769	0.200013826558522	-3.32664866684148	0.00087897118873421	0.0442190121101672
ERG10	30819.9945143637	0.395597634414017	0.119616310379057	3.30722150817385	0.000942263511451787	0.0462180252367102
CAALFM_C206300WA	1066.67910234841	0.448396321303634	0.135559064214329	3.30775609807019	0.000940466782831189	0.0462180252367102
CAALFM_C502480WA	3917.2991796989	0.369856076707188	0.11167622549509	3.31186047045841	0.000926777567563848	0.0462180252367102
CAALFM_CR09510CA	3045.37400512468	-0.38749594182386	0.117645808420895	-3.29375051287453	0.00098860203482861	0.0468920545385931
CAALFM_C105270CA	4291.63021289528	0.426309792387774	0.12956253666326	3.29037855669479	0.00100052679805207	0.0468920545385931
SFL1	1554.59484556903	-0.795184827188127	0.241212879000158	-3.29661015814834	0.00097859229951705	0.0468920545385931
CAALFM_C105970WA	77.6282400902568	-1.21133694439676	0.367734139374313	-3.29405626156388	0.000987527301664414	0.0468920545385931
CAALFM_C702220CA	254.008528500595	-0.719156882737574	0.217946174498133	-3.29969949871149	0.000967884066607298	0.0468920545385931
PPR1	534.418383359971	-0.563423615843251	0.171281597109709	-3.28945797651787	0.00100380544883838	0.0468920545385931
BCK1	2430.91007149277	-0.56003003729345	0.170614187500515	-3.28243533259365	0.00102914587836191	0.0476972648821904
CAALFM_C601400WA	56.3250379261827	-1.49778316539629	0.456881732836721	-3.27827325486782	0.00104444236588211	0.0480280294186104
SOU2	65.0340127054622	1.54252010543472	0.471714405694815	3.27002967645784	0.0010753620207437	0.0490665182488172
WOR4	749.91345761089	-0.963881364163108	0.294990391452018	-3.26750088170207	0.00108501528468201	0.0491261535818333
KOG1	5030.4811937198	-0.53074057145536	0.162601139318996	-3.26406428440908	0.00109826243641133	0.0493463564940235
VTC4	5944.73404017389	-0.426938706790485	0.131103884820868	-3.25649165449084	0.00112798246362877	0.0502977634918102
BEM3	2895.61355765203	-0.449571027212572	0.138254722741755	-3.25175891497263	0.00114693260526462	0.0503794426461759
PTC8	2352.62743320469	-0.538534649226734	0.165516168916169	-3.253667921105	0.0011392537087935	0.0503794426461759
CAALFM_C209420WA	726.25507366633	-0.905897665742135	0.279432853909206	-3.24191537633754	0.00118729271797826	0.0517659625038523
PIN3	5829.38703914215	0.399666926714206	0.123481671162584	3.23664980358079	0.00120941729271344	0.0523428690067006
ZCF8	1911.12224467946	-0.405628813452324	0.125625286207046	-3.22887872099092	0.00124276585971271	0.0533935755494087
AFL1	4534.69751240041	-0.79678671885431	0.24701705099248	-3.22563448819802	0.00125693766367414	0.0535209351860947
CAALFM_C307170CA	3383.58956806235	-0.411702738195126	0.127697404984633	-3.22404937081274	0.00126391607048372	0.0535209351860947
CAALFM_C503830CA	298.896646930737	-0.904437030983963	0.280954394291982	-3.21915958375802	0.00128566912796037	0.0540532034798197
CAALFM_C306950WA	4762.31832358256	0.423119367259039	0.131774849214157	3.21092659018259	0.00132307729150614	0.0552314392752137
CAALFM_C504350CA	3713.63089852537	0.377085299759957	0.117645457873436	3.20526866549857	0.00134936465338227	0.0559321151394934
MNT2	2355.05856365814	-0.529309542641379	0.166146757586188	-3.18579519896318	0.00144356747638749	0.0594184487134042
CAALFM_C500510WA	240.01420652321	-0.693606261385591	0.218112954586077	-3.18003239514993	0.00147258588971567	0.0596924957338948
RRD1	514.320693093337	-0.540997888964754	0.170071809070423	-3.18099685022306	0.00146769225355217	0.0596924957338948
BRO1	1025.20784734524	-0.5206567272622	0.163808396590921	-3.17844956728584	0.00148064974127568	0.0596924957338948
TOM70	10651.5360634871	-0.372370197308382	0.117991442533998	-3.15590850752661	0.00159999040274268	0.0640649218404314
RIM8	521.099188538761	-0.736686422715537	0.233960641900077	-3.14876218808705	0.00163963566024003	0.0652087533525189
CET1	2271.41263041301	-0.792532158965701	0.252856151620751	-3.13432026029721	0.00172252744824102	0.0675919770689778
CAALFM_C305290CA	1498.63958152052	-0.403543798727957	0.128674266996395	-3.13616551426917	0.00171172569865072	0.0675919770689778
CAALFM_CR10820WA	796.324859066989	-0.919972099255245	0.293885696581458	-3.13037384927732	0.00174583965624167	0.0679110105775064
CAALFM_C402740WA	1719.83628832787	-0.463859247377222	0.148242904403684	-3.12904856554939	0.00175373319873955	0.0679110105775064
RVS161	11795.8166802237	0.338297090137777	0.10843733273797	3.11974743011473	0.00181006169555902	0.0696341381703294
OYE23	178.113534942902	-0.785561735338871	0.252111712926333	-3.11592716665414	0.00183367555747455	0.0700845086447742
CAALFM_C204850CA	4814.02111776756	0.347368115283983	0.111665294301509	3.1107974725437	0.00186582859804301	0.0703991482569303
CAALFM_C100020CA	1190.44945253814	0.461235613584066	0.148199945432181	3.11225224974955	0.00185665780305543	0.0703991482569303
ZCF9	790.050027465561	-0.466599889545639	0.150576288161021	-3.09876073613047	0.00194331889894977	0.0728558919695436
CAALFM_C302920WA	1264.40299065345	0.400399993768874	0.129458832444247	3.09287505695149	0.00198227573380903	0.0738460441088604
INT1	15041.7894033164	-0.537037070916707	0.174032212664094	-3.08584866385203	0.00202972099505134	0.0751379734394478
RSR1	5363.41937886296	0.369886435614362	0.119971900682407	3.083108907256	0.0020485017182648	0.0753592569606663
CAALFM_C404330CA	3563.30649318076	-0.817848181015235	0.265557131829991	-3.07974474411337	0.00207178071505917	0.0757422440300516
ARG4	482.578445452512	-0.62630896677345	0.203930245603182	-3.07119213690428	0.00213205905382919	0.0760563611565976
RBT7	155.186967311613	-1.41713715261528	0.46088473933239	-3.07481899849421	0.0021063033877961	0.0760563611565976
CAALFM_C503170CA	3446.24981460729	-0.341375160607636	0.111138292188213	-3.07162503477664	0.00212896978263933	0.0760563611565976
ALR1	3910.28643407356	-0.480773960043861	0.156325058349137	-3.07547596732764	0.00210166865124546	0.0760563611565976
CAALFM_C701610WA	1708.70079048416	0.394354917732422	0.128630502743945	3.06579628719507	0.00217091168716384	0.0761024772658999
CAALFM_C112570CA	2007.77262593165	-0.612559490799652	0.199924526577066	-3.0639536893615	0.00218432720666851	0.0761024772658999
CAALFM_CR01120CA	2398.13630109279	0.404196186773425	0.131829878409605	3.06604384112043	0.00216911507243599	0.0761024772658999
MRPL6	1353.73478794057	-0.597867274882001	0.19513581765952	-3.06385204957698	0.00218506942880345	0.0761024772658999
PCL5	190.77038143777	-0.831059307720527	0.271947518740706	-3.05595473556395	0.00224345121588021	0.0776368463878893
PHO89	222.160751258356	-0.881012767672084	0.288445469145691	-3.054347743029	0.00225550471157477	0.0776368463878893
VID27	16515.8586172047	0.31540076827845	0.103531320911164	3.0464285155705	0.0023157753714329	0.0780640997737266
CAALFM_CR06230WA	1581.14041762249	-0.424866976873045	0.139390581352061	-3.04803217514354	0.00230345262724279	0.0780640997737266
CAALFM_C210540WA	222.810305734207	-0.877233131389014	0.288018275471877	-3.04575509992132	0.00232096796812813	0.0780640997737266
CAALFM_C106340WA	188.393419720537	-0.71052257110288	0.233096950527604	-3.04818475529022	0.00230228331463955	0.0780640997737266
CAALFM_CR03410WA	335.162231950703	-0.706343221252846	0.23229627921873	-3.04069967727616	0.00236029128755497	0.0789356506735715
AAP1	304.201471941431	-0.570552620762228	0.187752496978598	-3.03885503492007	0.00237479097829716	0.0789718627020173
GPX2	845.543305695269	-0.495118653631294	0.163119275678876	-3.03531665139321	0.00240283268702339	0.0794554673922454
PUP1	1627.52348324412	-0.783867642672014	0.258775303431439	-3.02914394178151	0.00245247802809011	0.0806440540409967
PEA2	2021.47591749352	-0.461772848310098	0.15283558525272	-3.02136997445024	0.00251633688281994	0.082284216068212
CAALFM_C104580CA	811.702252924803	0.504444290072551	0.167268718944251	3.01577182665384	0.00256326069036535	0.0825796859811165
CAALFM_C701170CA	139.275619467529	-0.831758732774022	0.275989077716248	-3.01373786113803	0.00258050667393537	0.0825796859811165
EAP1	285.573217405022	-0.778907824193834	0.258767471269773	-3.01006853903132	0.00261188743323837	0.0825796859811165
SYS1	1851.7549457327	0.408018006014731	0.135184250684967	3.01823625124479	0.00254250609595042	0.0825796859811165
SUR7	9748.45926442851	-0.555895528916424	0.184689280280807	-3.00989601600713	0.00261337143555075	0.0825796859811165
CAALFM_C307540CA	1028.24919862698	-0.540751990229556	0.17973401553973	-3.00862354076778	0.00262434079930487	0.0825796859811165
MDS3	3904.29729416724	-0.613271319344753	0.203941750395031	-3.00709059403902	0.00263761144486067	0.0825796859811165
CAALFM_C109020WA	4158.7140729427	-0.446836961865125	0.148288251132748	-3.01329982956719	0.00258423459895414	0.0825796859811165
HIS3	985.930397476988	-0.457653609009884	0.152362261392328	-3.00372024428963	0.00266700435176636	0.0830581355264382
CAALFM_C112070CA	849.874092492792	-0.451701633500203	0.150485441117609	-3.00163012544969	0.00268538240471418	0.0831903201797244
MCT1	554.064148833863	-0.600101618820747	0.200169829666313	-2.99796237935121	0.00271791221677667	0.0837572319787827
CAALFM_C108520CA	1517.3989711669	-0.690358784194203	0.23070615684955	-2.99237260774279	0.00276818171900665	0.0848387495087924
CAALFM_C702780WA	12885.7763406951	0.322742411727226	0.107909190576974	2.99087047175105	0.00278183463391045	0.0848387495087924
YOX1	356.331430234388	-0.881742543851313	0.295206482091664	-2.98686715008353	0.00281852173678416	0.0855145306325339
STP1	1054.27913853194	-0.753031333182709	0.252429021081438	-2.98314088434296	0.00285306631463531	0.086118709374069
CAALFM_CR01090WA	684.256563049969	-0.533068699638454	0.178888275490262	-2.97989735871467	0.00288344982818148	0.0865917637177356
CAALFM_C602140WA	1829.32285934115	-0.746336981854847	0.250712482092986	-2.976864078024	0.00291213085626853	0.0870091483248558
CAALFM_C204620WA	9849.19608469586	0.334914816704179	0.112593885356916	2.97453823218302	0.00293429887804738	0.0872287030110449
CIC1	3505.39277236695	-0.557344194994765	0.187550825369991	-2.97169683948479	0.00296158960414848	0.0875975698995877
TEF1	30014.2591596864	-0.605028815777042	0.203928173592869	-2.96687213501429	0.00300846044762732	0.0876623673006655
GCN4	10265.1220628018	-0.477110686633269	0.16074060778165	-2.96820257940903	0.00299546838587309	0.0876623673006655
CAALFM_C306370CA	5745.94805569806	0.389671882186799	0.131291757496612	2.96798435497259	0.00299759587677709	0.0876623673006655
MPS1	693.016105208591	-0.573364754004665	0.193671204659465	-2.96050595137682	0.00307134187656475	0.089053784657439
NOP15	1860.13693461989	-0.689457380875553	0.233175246461727	-2.95682063742868	0.00310828870417973	0.0896832711411857
CAALFM_C114330WA	645.248949322159	-0.862465998188053	0.291855707868668	-2.95511095015539	0.00312556626253277	0.0897418683964288
CAALFM_CR05200CA	2098.67963572852	-0.647690256444827	0.219509622725935	-2.95062352347756	0.00317133207494888	0.0897425990055245
PTC7	1862.04020502593	-0.660348373252062	0.223752458290728	-2.95124522115441	0.00316495534217912	0.0897425990055245
AAF1	433.787160138813	-0.825238853183201	0.279501330096479	-2.95253998576087	0.00315171248400328	0.0897425990055245
BGL22	473.28595969437	-0.614045473237909	0.208371735064224	-2.94687507904394	0.00321002853587161	0.0901514509680077
CAALFM_C209680WA	330.737299906001	-0.861594908599736	0.292436758889725	-2.94626062698443	0.00321641262373116	0.0901514509680077
TIF	55491.7072812001	-0.570116824853435	0.193710107619983	-2.94314443297858	0.0032489680129526	0.0906323494039764
CAALFM_C205590CA	1441.64866630127	-0.369391158137799	0.12594823068341	-2.93288088394286	0.00335832710861662	0.0915144137098028
CAALFM_C203000CA	2864.13402430059	0.367809081862085	0.125381466492505	2.93352033718692	0.00335141697225829	0.0915144137098028
LEU4	2983.54560951668	-0.643384612466049	0.219064120884477	-2.93696936708926	0.00331436841043238	0.0915144137098028
ARG81	1281.29659876299	-0.534174929109938	0.181999919129358	-2.93502838718443	0.00333517174667989	0.0915144137098028
CAALFM_C109350WA	6379.15595668358	0.393195267969277	0.133836332947107	2.93788136084595	0.00330463457337636	0.0915144137098028
BCR1	1771.14467723803	-0.591218981206838	0.202311580065244	-2.92231903391875	0.00347435455968033	0.0942398660750157
VPS21	4105.66456015442	0.322517590290598	0.110478956223321	2.91926717372912	0.00350855375018136	0.0944157284143811
CAALFM_C301590WA	1214.38502684249	-0.6491828842987	0.222408248731655	-2.91887952897812	0.00351291955874099	0.0944157284143811
NAG6	10099.7287029464	0.295618801497761	0.101595729763084	2.90975616974382	0.0036171082634806	0.0967740874493036
CAALFM_C109430WA	5758.60392137923	-0.543568760242645	0.187164923440352	-2.90422345304394	0.00368165293127978	0.0980552450385193
AFT2	1237.78491154574	-0.588991677651468	0.203092461096453	-2.90011591012107	0.00373024691516061	0.0984584454826698
PGA26	617.814871182343	-0.504731614753654	0.174014002639326	-2.90052298722074	0.00372540512341332	0.0984584454826698
CAALFM_C703830CA	1110.72095365155	-0.597385209883697	0.206164429771234	-2.89761531873647	0.00376011475132102	0.0988037295815871
CAALFM_C207220WA	3086.15358348723	0.391269476714731	0.135186099820386	2.8943025742631	0.00380001789803889	0.09896860773388
OPT5	60.2943238924781	-1.1673589824391	0.403179867664024	-2.89538014187721	0.0037869961962871	0.09896860773388
XUT1	135.340560218033	-0.78705088869411	0.272097692316699	-2.89253055398224	0.00382152010289599	0.0990901644301577
CAALFM_C503920CA	1595.83919532421	0.524277719109944	0.181352299726868	2.89093504686486	0.00384097496542543	0.0991578010811144
CAALFM_C603380WA	6542.84940338931	-0.440365989767822	0.15241121626447	-2.8893279678556	0.00386066185487293	0.099230810820009
FCY2	1809.4172090576	0.337190949643347	0.117327115476614	2.87393880155996	0.00405387506393546	0.103743950549235
RPS13	57483.0933803461	-0.453745134298092	0.157980445787667	-2.87216010839687	0.00407676362374007	0.103878054932182
RPS16A	60372.7953721189	-0.450464299285861	0.157268040627204	-2.86430922321761	0.00417919813951602	0.105078736561389
TPI1	53720.1027771179	0.355937033653713	0.124319127952886	2.86309146078152	0.0041952944430728	0.105078736561389
GAC1	1742.65106723722	-0.730847390450435	0.255139845077771	-2.86449727296675	0.00417671751034734	0.105078736561389
MYO2	33567.8990223425	-0.48326066983739	0.168720035547222	-2.86427553354879	0.00417964269271896	0.105078736561389
SNZ1	6282.48827809348	-0.544264765584462	0.190203596788803	-2.86148513894192	0.00421661271490699	0.105165179830265
SVF1	11266.9084894231	0.322579821988896	0.112933259308753	2.85637573876249	0.00428507699274122	0.10642178556656
ZCF7	1004.49134213095	-0.678234170192804	0.238021393255368	-2.84946727231842	0.00437925109730037	0.108303663692059
ALS9	1766.04417417587	-0.60918583722664	0.214117624476785	-2.84509899040418	0.00443976231346867	0.109340757226262
CEF3	386167.340595367	-0.634529191520484	0.223399989017074	-2.84032776506533	0.00450672021758983	0.110527313336391
CAALFM_C112910WA	727.283783526841	-0.450860641359879	0.158856932118226	-2.83815528443125	0.00453751018061402	0.110820684328191
HHO1	6382.37999956776	-0.600777861976771	0.212041194491652	-2.83330728926083	0.0046069076296104	0.111589540361674
NPL3	18850.1957696684	0.323875477177896	0.114285266477899	2.83392152951342	0.00459806212311193	0.111589540361674
CAALFM_CR05330WA	1195.32857829098	-0.415994097183575	0.146950796938745	-2.830839341123	0.00464260343439048	0.111842976063129
RNR22	750.962629034151	0.700894626345136	0.247673904566801	2.8299090595396	0.00465612366545969	0.111842976063129
RFX2	2102.75750203893	-0.617710652696403	0.218375939188895	-2.82865710842844	0.00467437514636929	0.111842976063129
CAALFM_C111940CA	294.810460801878	-0.838586808462345	0.296701821728446	-2.82636218266922	0.00470799983431796	0.112191445444516
CAALFM_C400410WA	1116.1317493814	-0.457962020245765	0.162813852755791	-2.81279517985903	0.00491129233619349	0.114452764215353
CAALFM_C209510CA	3979.06754440353	-0.611128168654052	0.21703344609523	-2.8158248401304	0.00486521843530536	0.114452764215353
CAALFM_C206890CA	1070.83823436017	0.377994441322288	0.13430130740143	2.8145254028872	0.00488493166980271	0.114452764215353
ADE8	4406.57170475847	0.356212920529833	0.126615836064325	2.81333624293936	0.00490303522117699	0.114452764215353
FAV1	106.736032180543	-0.830283381062102	0.295237688477771	-2.81225403620722	0.00491956325968131	0.114452764215353
CAALFM_C401650CA	1094.61432122893	-0.513656356268263	0.182493900035878	-2.81464945495318	0.00488304661137101	0.114452764215353
CAALFM_CR02210WA	7290.65441794315	-0.478833160028182	0.170777048248632	-2.80384960941037	0.00504964528776721	0.117016583322039
CAALFM_C704290WA	873.299834754082	0.379111025430494	0.135321804836651	2.80155164859147	0.00508574995545953	0.117391075442489
CAALFM_C110540CA	481.202505067877	-0.762736719868989	0.273012943561661	-2.79377493945345	0.00520967221559872	0.118006805250565
ZCF23	1390.4676126464	-0.602665569503596	0.215589051589724	-2.79543680469682	0.00518296338267007	0.118006805250565
RPC10	3568.53554928943	0.505837436569156	0.180876939063591	2.79658335212825	0.00516460872596728	0.118006805250565
CAALFM_C501220WA	1383.85220169253	-0.672037032836782	0.2403956306668	-2.7955459546944	0.00518121350534659	0.118006805250565
CAALFM_C100530CA	661.993382793157	-0.712312214387251	0.254981038639607	-2.7935889593502	0.00521266893733381	0.118006805250565
APS3	946.456029091529	0.510305680721142	0.18284997362956	2.79084361124919	0.00525708663776785	0.118023967687211
ERG9	5738.07675011272	0.303164256254606	0.108675689323908	2.78962349482803	0.00527693673664527	0.118023967687211
CAALFM_C114470WA	3662.05562497246	0.338048598945552	0.121278452702108	2.78737559239718	0.00531368525944799	0.118023967687211
NAP1	11636.9693719414	0.301437613518107	0.10801927343682	2.79059101146811	0.00526119064328708	0.118023967687211
SSN3	930.372070381491	-0.64790485617199	0.232383360006133	-2.78808627328089	0.00530204219804862	0.118023967687211
CAALFM_C114480WA	1317.95847377407	0.393897428105972	0.141561628357361	2.78251552116658	0.00539392852118114	0.118069143690529
CHS4	3827.3672711515	-0.488735040309674	0.17542680082862	-2.78597704570315	0.00533666506121119	0.118069143690529
SCS7	5515.84894469627	0.323293978114287	0.11626018089392	2.78077993366682	0.00542284838547795	0.118069143690529
CCR4	4637.90921851225	-0.67265457031767	0.241704335236799	-2.78296444148867	0.00538647092437943	0.118069143690529
DAL1	1326.80211709146	0.413597869794705	0.148739219360454	2.78069141127059	0.00542432716750488	0.118069143690529
HSP21	42.4230450809307	-1.29217672428675	0.464813621522525	-2.7799889341757	0.00543607508327103	0.118069143690529
CAALFM_C702510WA	1144.94167864976	-0.38998965621135	0.140791273403893	-2.7699845791761	0.00560589466976586	0.11809070084542
MSB1	2543.82616421975	-0.505490399298848	0.182153717740484	-2.7750759389881	0.00551888197033314	0.11809070084542
ALS4	1503.6929332448	-0.701749521527802	0.253142313448615	-2.77215417670681	0.00556866544115122	0.11809070084542
CAALFM_C103920CA	310.549250359203	-0.534509045903344	0.193012112679708	-2.76930312031935	0.00561763442689734	0.11809070084542
CAALFM_C404660CA	1061.64677382772	-0.577898641671741	0.208269492459368	-2.77476376807557	0.00552418177207255	0.11809070084542
PFY1	8657.87124696616	0.446216733715778	0.161057504987011	2.77054294211105	0.00559629203750908	0.11809070084542
CAALFM_C101390CA	1304.60721857286	-0.505771445296161	0.182469044027485	-2.77182054628388	0.00557437582116821	0.11809070084542
CAALFM_C113880CA	4615.7706100034	-0.572745926911763	0.206433006601471	-2.77448813220783	0.00552886512720551	0.11809070084542
CAALFM_C201690WA	6904.51330816605	-0.479185440423251	0.1727686132829	-2.77356767133744	0.00554453073893711	0.11809070084542
PGA63	10198.1263015328	-0.524275371864301	0.189700542856556	-2.76369990285551	0.00571500736248297	0.11971008304475
SEF2	1113.77226176562	-0.457584337695287	0.165788731637786	-2.76004486658969	0.00577934238112117	0.11979202814887
ALS2	1674.8948864737	-0.703141231766531	0.254760477895909	-2.76000907822847	0.00577997553419625	0.11979202814887
RAS2	43.4388770550331	-1.51400394859975	0.548469769262287	-2.76041458152952	0.00577280519447773	0.11979202814887
GLC7	7033.33925384472	-0.522352024267661	0.18934283948494	-2.75876302314146	0.00580205926768642	0.119827792454745
ALT1	1650.84923323032	-0.392087641197062	0.142257837033088	-2.75617603482799	0.00584815134386686	0.120357408426575
CAALFM_C114380CA	1156.80253340474	-0.4413050091447	0.160195397842211	-2.75479205450944	0.00587294485394852	0.120446527562164
VAC7	2036.47659726035	-0.633802257086929	0.230229300191061	-2.75291744604598	0.00590667887030358	0.12062005808596
CAALFM_C104600CA	4876.62875796035	-0.602038204983515	0.218850070187222	-2.75091620701096	0.00594288427538708	0.12062005808596
CAALFM_C205580WA	5938.60340310066	-0.506371720950891	0.184027636504151	-2.7516069356217	0.0059303654235006	0.12062005808596
CAALFM_C104200CA	1039.80271901084	-0.373984778253417	0.136060142252525	-2.7486725506968	0.00598371306898091	0.121031392178768
ARC15	2977.48991136241	0.388492362306133	0.141668374122996	2.74226597651813	0.0061016911728221	0.122575270454713
CAALFM_C306610WA	764.95012132459	-0.591596507354088	0.215720744716517	-2.74241825064862	0.00609886288673221	0.122575270454713
CAALFM_C500130CA	4416.90029815624	0.408498780334339	0.149358567018609	2.73502075233115	0.00623763434187284	0.124456663512758
CAALFM_C202110CA	171.122158421479	0.648215909118597	0.236932155800962	2.73587140136073	0.00622153343101393	0.124456663512758
CAALFM_C500030WA	1163.92455526891	-0.763254760358826	0.279233963168439	-2.73338798654094	0.00626864414112483	0.12465283586034
CAALFM_CR10410CA	2399.37295671189	-0.58624751774168	0.214680494990984	-2.73079078640238	0.00631825667646169	0.125216359588059
ALS3	1146.36699239774	-0.448972724212956	0.164916085456095	-2.72243136848214	0.00648034922754806	0.127997770313248
HOM6	12838.8336085341	-0.267744661340743	0.0984135683335362	-2.7206071873476	0.00651621424648348	0.128275709213384
EFB1	68629.2155787073	-0.615092917738652	0.226247848432395	-2.71866858403494	0.00655452450034423	0.128599770696754
CAALFM_C303860WA	796.382757877452	0.393137596624456	0.144750300895822	2.71597084214285	0.00660817376364672	0.128850796370075
RGT1	771.711158042103	-0.585927193666447	0.215745625464352	-2.71582421384141	0.00661110100301779	0.128850796370075
CAALFM_CR08480CA	11522.4789268106	-0.415712871364727	0.153280210343726	-2.71211052250323	0.00668562971883889	0.129873321864969
CAALFM_C210070WA	389.670631084261	-0.497344660595119	0.183668980884425	-2.70783154673285	0.00677243877387046	0.130050738563892
CAALFM_C306490WA	684.162415399357	0.462088090714999	0.170531783286354	2.7096889612599	0.0067346330974192	0.130050738563892
CAALFM_C500570WA	10235.7277625522	-0.415884098806746	0.153737843563757	-2.70515111417102	0.00682733235070382	0.130050738563892
CAALFM_C303470WA	653.13132492495	-0.796291326748028	0.294318135456045	-2.70554624679916	0.00681921523872764	0.130050738563892
ENG1	8776.84731566531	-0.615321346650581	0.227228555795393	-2.70794022563188	0.00677022148921681	0.130050738563892
CAALFM_C504170WA	2738.50354024764	0.41122390155882	0.151912093188045	2.70698594778615	0.00678971312767407	0.130050738563892
CAALFM_C111690WA	849.169657462027	-0.546361988807016	0.202103107005031	-2.7033824313914	0.00686377247331946	0.130288566859144
SEC3	1317.47601511025	-0.434697127075421	0.160855951480129	-2.70240002359577	0.00688408839503803	0.130288566859144
CAALFM_C205900WA	55.7600579131158	-1.06695177178997	0.395622046311101	-2.69689665108036	0.00699889883015138	0.131195918835258
MKC1	7717.58767921428	0.295372497796002	0.109508957308317	2.69724509351683	0.00699157900767788	0.131195918835258
CAALFM_C702420CA	328.058892102774	-0.922297130718079	0.341956207837442	-2.69712059491699	0.00699419359290872	0.131195918835258
CAALFM_C104700CA	1081.9825918705	0.419370954297362	0.155665917525415	2.69404479133266	0.00705906776397558	0.131827434212174
CAALFM_C107220WA	1486.32673943997	-0.401922021969211	0.149236909584723	-2.69318108427484	0.0070773817891687	0.131827434212174
CAALFM_C400290CA	116.621548734717	-0.878204027939026	0.32621205583451	-2.69212621738464	0.00709980702586732	0.131827962631719
PEX5	3560.29951209822	0.326001350470965	0.121450742266939	2.68422690867083	0.00726977478185688	0.132887870701893
CAALFM_C208450WA	5685.2661769624	-0.585183829164057	0.217881448094901	-2.6857900674002	0.00723585366051926	0.132887870701893
HSP70	3614.76817977332	0.401354336547944	0.14949541005502	2.68472681803561	0.00725891107585683	0.132887870701893
CAALFM_C108910CA	474.14422507842	-0.546085405146218	0.203358850274974	-2.68532893654652	0.0072458455691971	0.132887870701893
CAALFM_C109780CA	1392.42234428776	-0.514399889972964	0.191367143486668	-2.68802617105899	0.00718757631012394	0.132887870701893
CAALFM_C205330CA	563.34735862956	-0.534899260720799	0.199504453066788	-2.68113945577811	0.00733719320384994	0.133292343203274
CAALFM_C700190WA	1270.13050911981	-0.764796135656404	0.285186613482237	-2.68173925247736	0.00732405215280017	0.133292343203274
CAALFM_C602280WA	990.808334022355	-0.729100285093096	0.272707463235007	-2.67356190565562	0.00750504229257381	0.133766016622206
CAALFM_C207630CA	728.08512904035	1.52227516225367	0.568837806728724	2.67611460463217	0.00744811715814559	0.133766016622206
PLB1	189.062922594714	-0.7533877080223	0.281873221467987	-2.67278922097913	0.00752234989839454	0.133766016622206
PEX7	1547.53237443316	0.355927912340328	0.133039618943052	2.67535276459777	0.00746506550038168	0.133766016622206
CAALFM_C106920CA	1723.63124346035	0.406120265144107	0.151761705428925	2.67603914964112	0.00744979423323201	0.133766016622206
TCC1	2618.45081960678	-0.470297649928282	0.175841793300626	-2.67454989567948	0.00748296401923867	0.133766016622206
COX5	7927.32702248087	-0.308813064698116	0.115445144413457	-2.67497664165179	0.00747344569939787	0.133766016622206
SOH1	549.674778874176	0.412174293083922	0.15428032918399	2.67159329555472	0.00754920837655592	0.133839278627735
VPS1	8326.52770851082	-0.626005295155625	0.234646116259803	-2.66786983366264	0.00763338253810196	0.134925194051856
CAALFM_C604250WA	8722.75209180552	-0.421768223057399	0.158229797136547	-2.66554233583089	0.00768642530088303	0.135051639764172
DBP2	19800.1252319938	-0.483538869949071	0.181379563116611	-2.66589499743253	0.00767836710548221	0.135051639764172
CAALFM_C106700WA	3948.58266277287	-0.305544890250323	0.11475016345105	-2.6626967758583	0.00775172316681437	0.13579357904723
PIM1	8675.20634001908	-0.496284899664514	0.186698454631522	-2.65821643057522	0.00785554273350563	0.137203930354345
CAALFM_C304730CA	63.2215792535675	-1.01147400270249	0.380766344500394	-2.6564165066365	0.00789760048650394	0.13753040373835
CAALFM_C200540WA	726.439512023309	-0.663203059292117	0.249765344682974	-2.65530456250413	0.00792368329978774	0.137577580833483
YAK1	997.113711312716	-0.554694063894779	0.209342898759228	-2.64969133026456	0.00805653399203735	0.137966159704143
ZCF21	906.619908851735	-0.637473228210951	0.240619718467511	-2.64929753999784	0.00806592842010671	0.137966159704143
CAALFM_C209610WA	1148.81238658948	-0.50109688525649	0.189118159699896	-2.64964975363371	0.00805752539907802	0.137966159704143
MAM33	2796.87337170245	-0.319147631523474	0.1205045417364	-2.6484282411662	0.00808670151171072	0.137966159704143
CAALFM_C202930CA	7591.26236906544	0.271403645605399	0.102411315355698	2.65013338284693	0.00804599986914446	0.137966159704143
CAALFM_C405080CA	1196.58543159699	-0.373703453185092	0.141091141917812	-2.64866701130523	0.00808099100520266	0.137966159704143
CAALFM_C108780WA	2297.8777189564	-0.576794815718885	0.21816308959291	-2.64386985348979	0.00819641646994399	0.139433836248816
HIS7	8082.72917362832	-0.302527358832709	0.114484460316496	-2.64251897590609	0.00822918538871957	0.139587853596551
CAALFM_CR01260WA	1359.69415670543	-0.427319460071948	0.161988578580314	-2.63796042793279	0.00834063141453618	0.141071714097586
CAALFM_C502900WA	3501.51876700126	0.309949885618771	0.117562622116653	2.63646625124794	0.00837745331257833	0.141288510595519
CAALFM_C703480WA	5363.69148729761	-0.483961873951401	0.183638340544661	-2.63540757619567	0.0084036308233103	0.141325060074298
RBT4	2886.58877211561	-1.91189863927771	0.72629656782542	-2.63239387871825	0.00847855056089126	0.142178770944177
FLC1	5731.61238594529	-0.326634699216257	0.124193838115472	-2.63003949449217	0.00853749491726719	0.142760497394985
TIF11	20865.4602164822	0.269600631480114	0.10264082361041	2.6266413498729	0.00862321693114624	0.143785424523305
CAALFM_C501070CA	4914.05953010505	0.309859497737615	0.11837743414835	2.61755544852663	0.00885620984441248	0.147253251819808
SAM4	16975.896273211	-0.399840754805483	0.153316952946941	-2.60793569869509	0.00910900637415479	0.150605650332233
CAALFM_C700070CA	8571.45312949574	0.263156057179464	0.100890606355671	2.60833061357325	0.00909850296749473	0.150605650332233
CAALFM_C503960WA	3756.19088992158	0.343068406173781	0.13162685902168	2.60637083285011	0.00915073304614859	0.15087174988692
PGA53	5556.33487699115	-0.505132336113235	0.193910130103894	-2.60498167807217	0.00918791730440189	0.151061679479636
URA2	125135.316650153	-0.36507540609544	0.140481511962335	-2.59874342890986	0.00935656779461779	0.153365486412375
CAALFM_C603590CA	336.162649890601	0.482545213052803	0.185745833085029	2.59787907506871	0.00938015207415138	0.153365486412375
CAALFM_CR00010CA	1625.20617753157	-0.34160218192334	0.131560031296845	-2.59654986819338	0.00941652356587895	0.153533677863611
ARF1	660.13298766965	0.437092904254169	0.168461934288915	2.59460931693059	0.0094698493625753	0.15397661145889
SOD4	153.975814622506	-0.641422869165127	0.247547335683838	-2.59111198831216	0.00956663543327435	0.155121807604002
CAALFM_C207000WA	3660.48806144931	0.301479834338052	0.116483193125269	2.58818312109483	0.00964836734076236	0.155589836075965
CAALFM_C100510WA	2638.65602976667	0.346854686511223	0.133990951007621	2.58864262028781	0.00963550369354041	0.155589836075965
MSC7	8883.48472870305	0.330985674186499	0.127956622197629	2.58670218470829	0.0096899302966484	0.155833141328067
RRP42	933.662130453792	-0.344247080148443	0.133143915585268	-2.58552618522008	0.00972304870858327	0.155939685827578
CAALFM_C202870WA	923.527284382014	0.4399021989128	0.170536713245664	2.57951610852911	0.00989388440091457	0.156160684547544
CAALFM_C307580WA	2157.62271362704	0.293865264984893	0.113751122582049	2.58340540571744	0.00978302905673372	0.156160684547544
CDC7	1904.95700545821	-0.420767672065185	0.163100026210842	-2.57981363854136	0.0098853646394805	0.156160684547544
CAALFM_C100410CA	2979.15464009728	-0.306112142442016	0.118673793460166	-2.57944179179512	0.00989601347880292	0.156160684547544
CHA1	1645.94652290392	-0.33413544706627	0.129459245669179	-2.581008759468	0.00985120821617653	0.156160684547544
SFH5	2977.9657218422	0.320944043503466	0.124246511578737	2.58312317525373	0.00979103597101317	0.156160684547544
MET6	99089.2645619253	-0.270189999784377	0.104809231093597	-2.57792178193819	0.00993964943137835	0.156429883831799
BET2	1706.41959435129	0.30669209116261	0.119346111110629	2.56977029505652	0.010176596821515	0.159731863710499
CAALFM_C208320CA	268.518667542818	-0.588193236169074	0.229244092477545	-2.56579451977236	0.0102939788872323	0.160844568536672
LPT1	3659.79041478014	0.322857630146571	0.125878604095197	2.56483325714676	0.0103225397927955	0.160844568536672
CAALFM_C114460WA	13371.5322273943	0.252112193080267	0.0983398281232834	2.56368348299539	0.010356794338328	0.160844568536672
AGP2	4276.93216119288	0.270862858400127	0.105628934026646	2.5642865839373	0.0103388139129322	0.160844568536672
ISC1	806.477001067939	-0.496136186726084	0.193878219286855	-2.55900940575496	0.0104970901235501	0.16174958780319
CAR2	2916.9643818909	-0.340251563636389	0.132976719255354	-2.5587303216814	0.010505520270899	0.16174958780319
CAALFM_C114430CA	260.040734472021	-0.84560968763596	0.330286154513413	-2.56023353107773	0.0104601846524293	0.16174958780319
AGC1	3788.32045478427	-0.30189075216437	0.11801428511797	-2.55808652200531	0.0105249901679616	0.16174958780319
CAALFM_C307920WA	456.30012748913	-0.608842011039402	0.238401754931231	-2.55384869635304	0.010653954152648	0.163305140996058
SRP40	4693.66855596897	-0.521438967340227	0.204376792931635	-2.55136094397298	0.0107303134127314	0.164048375967109
RPL2	234967.491512699	0.348393483762616	0.137802941732836	2.5282006275168	0.0114648816063796	0.164780120070934
CAALFM_CR01300WA	4685.57410250666	0.34964170453787	0.138081411980473	2.53214172366166	0.0113368159302223	0.164780120070934
RRP15	4222.42143727019	0.280830200330531	0.110916469224888	2.53190713960734	0.0113444030251095	0.164780120070934
CAALFM_CR07110CA	270.540874947817	-0.498227216591307	0.196381242156639	-2.53704076377065	0.0111793935907332	0.164780120070934
CAALFM_C405350WA	366.446756166424	-0.555140346991126	0.220352820442242	-2.51932489848315	0.0117580106064887	0.164780120070934
TSC2	1297.37080288197	-0.364096714268187	0.144374397851258	-2.52189252171496	0.011672536633452	0.164780120070934
NAG3	4595.81606445274	-0.518376449743451	0.204458551249206	-2.53536204074744	0.0112331164817687	0.164780120070934
SSU72	1582.50172232159	0.336326902935649	0.132887266387432	2.53091896672094	0.0113764127741271	0.164780120070934
SWI1	1287.735933194	-0.402887038895217	0.159746000536222	-2.52204773542273	0.0116673874151602	0.164780120070934
POR1	29780.0437138902	-0.307803306542665	0.120948848672561	-2.54490480827945	0.0109307531898069	0.164780120070934
CDC20	2893.84180911494	-0.371335168791225	0.146139252816271	-2.54096802628432	0.011054602833909	0.164780120070934
IML2	5278.05175752487	0.273581716332429	0.108136452624933	2.52996755202739	0.0114073075571269	0.164780120070934
CAALFM_C407220CA	855.202163125576	-0.621555560433236	0.245411298408176	-2.53270963669914	0.0113184667094064	0.164780120070934
CAALFM_C406800WA	3658.44830998169	-0.470550621038455	0.185643651021115	-2.53469816204452	0.011254425266065	0.164780120070934
RIO2	8334.91108101744	0.310184446174008	0.123072264561716	2.52034402128403	0.0117240186622161	0.164780120070934
CAALFM_CR08650CA	2102.16917034821	0.310006958761581	0.122935151811759	2.52171127779848	0.0116785519560049	0.164780120070934
PRP8	14439.4389945377	-0.485211042511826	0.190849825642617	-2.54237089752665	0.0110103267984189	0.164780120070934
MEX67	7920.01022630434	-0.484130058265611	0.190304930974369	-2.54397012093615	0.0109600459362044	0.164780120070934
CAALFM_CR01100CA	554.89696576609	-0.498314637085144	0.195947525389909	-2.5431024765103	0.0109872999921084	0.164780120070934
CAALFM_CR00060CA	3851.16812866155	-0.602694196625074	0.238598037912201	-2.52598136136749	0.0115375602195782	0.164780120070934
INO2	305.459645324446	-0.731786357164558	0.290206643459436	-2.52160442793876	0.0116820994951175	0.164780120070934
NRM1	3428.07891801649	-0.455334734711914	0.178819164550765	-2.54634191953542	0.0108858503846263	0.164780120070934
CMP1	2408.44536003594	-0.562896936966045	0.223388933910469	-2.51980672055871	0.011741928975747	0.164780120070934
CCT8	11307.6117449128	-0.591040319007363	0.232292266959869	-2.54438224200323	0.0109471216315143	0.164780120070934
CAALFM_C602980CA	4574.4271277893	0.315007808756959	0.124901897182618	2.52204182532464	0.0116675834458873	0.164780120070934
ERG28	1488.77520428305	0.320930039351537	0.126653284132098	2.53392591870583	0.0112792574295847	0.164780120070934
DCK1	13541.9764956701	-0.279566227427101	0.110363788011136	-2.53313367061025	0.0113047834100076	0.164780120070934
CAALFM_C701740CA	479.268972613152	-0.497539648105073	0.195882085392333	-2.53999566682451	0.0110853842276031	0.164780120070934
CAALFM_C103310WA	3199.99459034501	-0.449995333481589	0.17841453056718	-2.52218993627399	0.0116626716676393	0.164780120070934
CAALFM_C504910WA	1783.64603157699	0.356376591823462	0.140604605919566	2.53460112129848	0.0112575430273239	0.164780120070934
CAALFM_C201720CA	725.011752225119	-0.360030425678667	0.141840846841425	-2.53827041854294	0.0111401868073844	0.164780120070934
CAALFM_C108920WA	2133.66725630306	-0.310083628636882	0.122127166498598	-2.53902254123321	0.0111162660817772	0.164780120070934
DOA1	6017.7276856419	0.271224085254565	0.107396935686647	2.52543597748373	0.0115554834290805	0.164780120070934
CAALFM_C109950CA	1285.66042061609	0.420771109126897	0.166257468322352	2.53084034884421	0.0113789628722563	0.164780120070934
CAALFM_C110200CA	4739.80778795364	-0.514441462691946	0.20342974359811	-2.52884093344905	0.0114439879382636	0.164780120070934
ISU1	3006.62585736115	-0.409499719742395	0.162598474299351	-2.51847209210885	0.0117865223633155	0.164787341165023
GPI8	970.971094630089	-0.461407758341798	0.183295327085933	-2.51729144259897	0.0118260960594464	0.164948818497397
CAALFM_C403740WA	1740.33967544527	0.347082687195251	0.137980641465413	2.51544480087268	0.0118882291762276	0.165033294649235
RIB5	1762.85297668629	-0.410385812181121	0.163101348300748	-2.51613991212628	0.0118648071920986	0.165033294649235
DAL81	2244.07809906317	-0.284481973625925	0.113164922939087	-2.51387060793611	0.0119414237029855	0.165381693919464
HET1	5527.27937380736	-0.458450632439104	0.182460907366272	-2.51259647371374	0.0119846331770072	0.165590495023155
FAS1	233906.033685299	-0.382721358202318	0.152373074342731	-2.51173876915725	0.0120137983540769	0.165604723915917
CAALFM_C407150WA	1320.81918726338	-0.585645691433035	0.233736666046825	-2.50557904045621	0.0122251070924255	0.168123785855179
CAALFM_C703230CA	186.185723814921	-0.624423654518933	0.249635173882832	-2.50134484178103	0.0123722642494588	0.169750926275792
TFP1	16386.602758482	-0.478514748833237	0.191375395876907	-2.50039847933753	0.0124053682765866	0.169809296920904
CAALFM_C505350WA	2483.82332347496	0.294133390651388	0.117707562231488	2.49884871519923	0.012459748912773	0.170157963110398
PGK1	82421.3648653042	0.262083830261312	0.105115259634023	2.49329955682746	0.0126562020395837	0.171450367583821
CAALFM_CR08940WA	3798.05717475767	0.277167474991436	0.111193185268534	2.49266602375019	0.0126788040611055	0.171450367583821
SSU1	132.553633886942	-0.802979284313005	0.322150302646979	-2.49256101178626	0.012682553933687	0.171450367583821
GCD1	8608.14634754128	0.294159027825413	0.118037930689977	2.49207204926366	0.0127000272284312	0.171450367583821
SUT1	2069.22256181065	-0.392361199929042	0.157266499361415	-2.49488099196101	0.012599938086279	0.171450367583821
WSC4	1622.81898677737	-0.472413939231596	0.189862981225625	-2.48818351098258	0.0128397461003558	0.172939921159484
SEF1	1247.98844217161	-0.61662416141914	0.248146257934616	-2.48492226540694	0.0129579726612414	0.174133851790107
CAALFM_C108930CA	2569.88032604613	0.372509760345267	0.150076229439152	2.48213698956436	0.0130597057702587	0.175101203106475
MSO1	612.728710227484	0.37806794259027	0.152551497149296	2.47829716295914	0.0132011147035782	0.176594911693775
CAALFM_C406170CA	3545.43234963628	0.358789455786446	0.145071124533322	2.47319690214461	0.0133910340481399	0.178729311581296
CAALFM_C601530CA	2325.88147029204	-0.388949223649691	0.157612682968133	-2.46775333256861	0.0135963975507205	0.179034442916199
PEX14	2553.47941354843	-0.299010520481334	0.121066358609555	-2.46980683912083	0.013518602632499	0.179034442916199
CAALFM_CR04870CA	450.013064692132	-0.515741869702553	0.20890378132242	-2.46880102618422	0.0135566575111141	0.179034442916199
WAR1	2188.82708150003	-0.450581349126887	0.182353050849943	-2.47092849297963	0.0134762762645825	0.179034442916199
CAALFM_C101360CA	6176.13723315971	-0.580225915771732	0.234903775721564	-2.47005785236711	0.0135091202891332	0.179034442916199
CAALFM_CR10470CA	6221.1773850511	0.315117591874054	0.127691938918053	2.46779549706958	0.0135947962247394	0.179034442916199
RCL1	4743.33741313315	-0.322929228661243	0.130931872677274	-2.46639127706675	0.0136482154895149	0.179315616900188
BRG1	242.69029223586	-0.799465983620955	0.324344383604165	-2.4648676654646	0.0137063862972383	0.179497690509975
CUP9	4193.70385794671	-0.421147329720208	0.170890230305984	-2.46443186931243	0.0137230650236984	0.179497690509975
HBR1	4728.28320328091	0.299802458834714	0.121807298937253	2.46128484459009	0.0138440404997037	0.180678541865313
CAALFM_C104720WA	100.60645094887	-0.843969823954255	0.343342899462254	-2.45809604705991	0.013967581293699	0.181086307257076
ASG1	3381.6330105343	-0.268601927339371	0.109255940799479	-2.45846519076106	0.0139532302470386	0.181086307257076
CAALFM_C602880WA	4154.16871034635	0.320959512176135	0.130546659338046	2.4585808155	0.0139487378298341	0.181086307257076
PGA5	265.444358776811	-0.5128416707794	0.208743741764952	-2.45680022041986	0.014018061809569	0.181341344639832
COG4	3039.87148416569	-0.357454230219415	0.145844481149947	-2.45092736729548	0.0142488702145831	0.183922916848764
CAALFM_C210120WA	1141.87813119202	0.349718747818259	0.142746221983864	2.44993347605229	0.0142882610038881	0.18402779927546
RPL17B	72121.5411885197	-0.318684610460143	0.130229843131636	-2.44709356009909	0.0144013449963416	0.184379324587373
CAALFM_C401230CA	569.141709684913	-0.457672916555444	0.187021627573491	-2.44716572352361	0.0143984617402628	0.184379324587373
MSN4	488.731451127958	-0.54221596082484	0.22159403529249	-2.44688878971471	0.0144095292745824	0.184379324587373
CAALFM_C400390WA	2547.60942570294	0.285239722919309	0.116629949530589	2.44568161151865	0.014457861288462	0.18459646755724
COX6	11196.7273675003	-0.32208876537685	0.131808658220194	-2.44360855899757	0.0145411940851886	0.184963365678187
FGR24	672.420487095669	-0.498502006494885	0.204019489500181	-2.44340385183859	0.0145494458560993	0.184963365678187
MP65	33645.2509033316	-0.424276825628138	0.173824500792437	-2.44083442606727	0.0146533714069994	0.185883069184479
HST6	112.152290594775	-0.839268269808295	0.344248965337787	-2.4379688955195	0.0147700448450181	0.185977560929947
CAALFM_C702850WA	2307.15051104641	0.282497376868155	0.115910691652667	2.43719861248584	0.0148015471121009	0.185977560929947
IST1	805.203782472416	0.350984319044815	0.143877910920979	2.43945937773299	0.0147092563365891	0.185977560929947
NAN1	8350.53610760009	-0.303433546406672	0.124477378676818	-2.43766015666573	0.0147826642362969	0.185977560929947
CAALFM_C402090CA	2227.7523980018	0.330766259909135	0.135739225021911	2.4367772827327	0.0148188032749142	0.185977560929947
RPL37B	100862.515617202	0.283379960877981	0.116439323828796	2.43371355620927	0.0149448166082197	0.186762612645395
CAALFM_C303230CA	390.7280493728	-0.685588034036821	0.281689346188105	-2.43384438678416	0.0149394162149723	0.186762612645395
FAS2	128769.405727139	-0.358441448522237	0.14743708490283	-2.43114850485868	0.0150510441499195	0.187691622598361
CAALFM_C402340WA	554.658789730394	-0.513898862554383	0.211455297316694	-2.43029552380863	0.0150865160690222	0.187736223218319
RTA4	213.920469286468	-0.551319779244187	0.227401776538073	-2.42443039644363	0.0153324221469873	0.190153431658403
CAALFM_C401220CA	270.650515938948	-0.544351928618921	0.224556163514108	-2.4241237474861	0.0153453754736224	0.190153431658403
EBP7	1355.05497651211	0.330256547863076	0.136354622775651	2.42204144707626	0.0154335901562311	0.19068576811877
CAALFM_CR08440WA	1126.94830421238	-0.552206859790229	0.228035612181853	-2.42158167536506	0.0154531279973927	0.19068576811877
CAALFM_C404720WA	9399.85633889908	0.266221897436228	0.110023934689782	2.41967257567051	0.0155344875774933	0.191288690127877
JIP5	7653.93760922281	0.288702089106975	0.119354577097943	2.41886064302389	0.0155692035785531	0.191315933743973
CAALFM_C205490WA	365.497430436257	-0.452263265361475	0.187091231827604	-2.41734078579489	0.0156343720159368	0.191716486845426
CAALFM_CR02770CA	975.636026984214	-0.540539320725649	0.223775641723317	-2.41554137243404	0.0157118374276241	0.192163836355318
MAK21	28239.1666225211	0.297507042975146	0.123192430476574	2.41497827280645	0.0157361483389846	0.192163836355318
ADO1	9831.47903722293	-0.271591330185073	0.112567350113484	-2.41270075125043	0.0158348145146694	0.192968360731562
SSA2	137883.001244672	-0.380300002449829	0.157754906586941	-2.41070157928964	0.0159218700757854	0.193628362119986
ALI1	3811.47868911345	-0.292984812489435	0.121637585116845	-2.40867008505631	0.0160107639688557	0.194307952001412
CTF1	3778.51386992407	-0.280856621508504	0.116654052407272	-2.40760278543908	0.0160576413530142	0.194475878608728
VMA4	8632.66346772449	0.270949096101898	0.112651894833465	2.40518898064205	0.0161641044877976	0.194962948801591
LYS1	6765.51449336269	-0.252182324896084	0.104836302302884	-2.40548664304758	0.0161509423593699	0.194962948801591
CAALFM_CR08450CA	2710.04783862794	-0.386376460997907	0.160748121032967	-2.40361416677877	0.0162338970914871	0.195404331861949
CAALFM_C307700WA	4867.30551141374	0.274399104709108	0.114339262295524	2.39986771997785	0.0164009974876644	0.197012798392638
GAL102	349.446269921701	-0.438168024720807	0.182771801731467	-2.39735025080386	0.0165141296541299	0.197565380374408
POB3	10698.6175313854	0.251337314330185	0.104810929311214	2.39800673443025	0.0164845621652716	0.197565380374408
MDM34	1373.75344353845	-0.37431490825352	0.156197362421923	-2.39642272090622	0.0165559842426519	0.197664347367646
CAALFM_C703150WA	61.2106656642546	-0.898693119820747	0.375278698879727	-2.39473522612262	0.0166323710675245	0.197774012330201
MAC1	1041.02039248397	-0.450905606391978	0.188246223549583	-2.39529695677115	0.0166069092460694	0.197774012330201
CAALFM_C109130WA	1131.35857709926	-0.372910584065404	0.155835010284226	-2.39298334427711	0.0167119997167568	0.198320222445222
CAALFM_C307380WA	1068.81328554408	0.314490503250878	0.131514538684564	2.39129837960485	0.0167889023509605	0.198831950176566
RPB7	2221.81844318138	0.311916538001353	0.1306265206756	2.38785000464012	0.0169472569705061	0.200304326362246
ASF1	1575.67722768039	0.303691994802829	0.127288116619218	2.38586289803724	0.017039101977686	0.200601216463947
GAP6	6424.04964432964	-0.478785862875667	0.200740626537312	-2.38509698377709	0.0170746193422422	0.200601216463947
VRG4	6713.722747188	-0.277720724381282	0.116425489283634	-2.38539452219697	0.0170608140312495	0.200601216463947
CAALFM_CR06030CA	573.516234442515	-0.541613240001736	0.227566806732194	-2.38001863179949	0.0173117627117831	0.202578599048818
CHT2	63166.8069407182	-0.331953674009508	0.139470165909799	-2.38010524934914	0.017307693848474	0.202578599048818
GSP1	5970.71573209179	-0.361892054320674	0.152167909247368	-2.37824161553256	0.0173954234818025	0.202936965697766
ARH2	532.931301232826	-0.758705774119732	0.31916281165524	-2.37717474095725	0.0174458213800662	0.202936965697766
CAALFM_C302620CA	685.844937705265	-0.38972187328152	0.16391274034207	-2.37761794762388	0.0174248692948611	0.202936965697766
KCS1	1186.86747595419	0.373240765880312	0.157186191912062	2.3745136983096	0.0175720841785991	0.203434410565799
CAALFM_CR04970CA	34.0027701395741	-1.21756930993778	0.512744638101393	-2.37461149168958	0.0175674298774247	0.203434410565799
CAALFM_C300340WA	2163.45176121129	0.364721803168429	0.153625952277051	2.37408977950995	0.0175922723374094	0.203434410565799
CAALFM_C209600CA	1465.24757131337	0.426883698811296	0.179922290686585	2.37260039977428	0.0176633619084412	0.203855976849186
CAALFM_CR07120CA	192.877145088805	-0.556286986721988	0.234796839952909	-2.36922688922712	0.0178253146008463	0.205322508298594
RPS19A	89221.2326465666	0.266442718040207	0.11254188192988	2.36749833458637	0.0179088006348941	0.205479923074048
RBT5	861.352587422725	0.654425563212104	0.276420504560875	2.36750006752116	0.0179087167660602	0.205479923074048
CAALFM_C206200CA	4441.55921783158	0.28036266529244	0.118549426236515	2.36494324935067	0.0180328339677247	0.206500507264646
RPL19A	104264.416062621	-0.402207766111295	0.170298870491659	-2.36177588817887	0.0181876334196729	0.207868757879989
CAALFM_C601590WA	7491.32467966703	-0.386233301562094	0.163673401576473	-2.3597805009364	0.0182857509433223	0.208585135760456
CAALFM_C204410WA	532.498922543627	-0.386647014544448	0.164188223561685	-2.35490101638858	0.0185276402738769	0.210618748689409
ZCF1	8221.75873073156	-0.294439053934383	0.125040924379811	-2.35474150079079	0.0185355949407261	0.210618748689409
HGT13	223.252756728367	0.571716608405401	0.243201447195241	2.35079443399212	0.0187333800306453	0.212086205302711
SDA1	12725.5385842337	0.307334787983	0.130859558610425	2.34858493522777	0.0188449006750455	0.212086205302711
HTB1	22221.1763897391	-0.450735077154237	0.191886231430534	-2.34897039664574	0.0188254034623196	0.212086205302711
MLH3	1760.67378668003	-0.537310962616552	0.228576879797528	-2.35067939982599	0.0187391719040886	0.212086205302711
CAALFM_C105330CA	1254.03838004487	0.394930138846131	0.168091757194387	2.34949140539604	0.018799078105242	0.212086205302711
CPH1	1447.17977287034	-0.445832402291496	0.190112927859955	-2.34509250533406	0.0190223593857724	0.213674823176825
PIKA	1841.26882763465	0.276955363893356	0.118191975155594	2.343267074848	0.0191156939916035	0.214129548109507
CAALFM_CR09990WA	3995.03605991177	-0.408407366511004	0.174318608942694	-2.34287876083995	0.0191356001198778	0.214129548109507
PAM18	3478.95062945691	0.329879855334993	0.141033090730634	2.33902450571014	0.0193341652566395	0.214314306404105
CHT1	707.192298412672	-0.753923282282594	0.322318361370669	-2.33906402066736	0.0193321204077803	0.214314306404105
SLC1	1342.27191116794	-0.373582445799038	0.159588156598323	-2.34091585341968	0.0192365021350897	0.214314306404105
CAALFM_C302090CA	1592.86602574828	0.301075542260071	0.128591987420639	2.34132427921204	0.0192154690361901	0.214314306404105
CAALFM_C505360CA	2416.00687387459	0.351049948386101	0.150080504859836	2.33907760847391	0.0193314172997142	0.214314306404105
ATM1	1536.09643398585	-0.463710133777459	0.198533936524468	-2.33567188509512	0.0195083488777454	0.214973408142558
CAALFM_C601980CA	5916.90453619231	0.366598328968977	0.156870474259755	2.33694919773075	0.0194418257865156	0.214973408142558
CAALFM_C112250CA	1831.22557327522	0.298981763249262	0.128116298699645	2.3336746868577	0.0196127625165738	0.214973408142558
CAALFM_C111900CA	918.706180218173	-0.442800445002817	0.189734136893943	-2.33379428842756	0.0196064960272089	0.214973408142558
HMT1	7208.26094183211	-0.329815823963844	0.141198149202833	-2.33583673600465	0.0194997521981115	0.214973408142558
GLO1	6361.83017773022	0.282224759051537	0.120913720591946	2.33410036238961	0.0195904673349149	0.214973408142558
MUQ1	3780.05670328779	0.25884734148104	0.111053341854519	2.33083793029959	0.0197619072221385	0.215006628298535
CAALFM_CR03620CA	182.031800273388	-0.636404686264326	0.272971446485881	-2.33139654149593	0.0197324597338795	0.215006628298535
OFR1	2180.89520618598	0.342034363026517	0.146728752704693	2.33106570267721	0.0197498954490681	0.215006628298535
FGR44	671.304293331562	-0.564161861170566	0.241888474816102	-2.33232220592352	0.0196837471926936	0.215006628298535
CYB2	634.74692601479	-0.360542101756503	0.154852846533489	-2.32828849987289	0.0198967895443275	0.21607472925814
CAALFM_C203460CA	1908.3697701967	0.299224481177011	0.128631678656835	2.32621143019742	0.0200072741958241	0.216874430785673
CAALFM_C107790CA	3235.22741781976	0.326376151729799	0.140448856805152	2.3238078198286	0.0201357964451713	0.217866356390217
CAALFM_C111320CA	269.565024475201	-0.516026000486265	0.222744654261703	-2.31667063883825	0.0205216801605638	0.220022260022801
RVS167	3156.3671269892	-0.544270012326765	0.234993376529696	-2.31610788510027	0.0205523788885664	0.220022260022801
FLO8	6350.37242761999	-0.533431165820692	0.230226033915373	-2.31698890324789	0.0205043362566373	0.220022260022801
GAL10	1534.02000941755	-0.333918631395909	0.144180244315422	-2.31598047972091	0.0205593345247265	0.220022260022801
ROM2	9139.69101899702	-0.382423559536421	0.164943180490345	-2.31851694868226	0.0204212429241688	0.220022260022801
CAALFM_C109210CA	3921.90518138236	-0.295256331582238	0.127424856231585	-2.3171015476418	0.0204982007340163	0.220022260022801
CAALFM_C701930CA	1154.42872321723	0.327797007023669	0.14158749681411	2.31515504122538	0.0206044486997586	0.220104873043157
HAP43	2363.32332740704	-0.435195166819394	0.1881134640336	-2.3134716542228	0.0206967214752994	0.220521057730861
SRP54	13315.7271251611	0.239456202958279	0.103614118021486	2.31103837518188	0.0208307353208221	0.220521057730861
SOD2	6453.82541412153	-0.293335231125378	0.126873706866537	-2.31202538626816	0.0207762843718522	0.220521057730861
SEC13	6860.05848659577	0.243756971884714	0.105462686192493	2.31131010108923	0.0208157324833823	0.220521057730861
RPL8B	81989.5016443227	-0.238361897968985	0.103115188925015	-2.31160802258067	0.0207992941309698	0.220521057730861
CAALFM_C307280CA	1846.71760310048	-0.55492386714538	0.24038548324637	-2.30847495302635	0.0209727343661958	0.221625699244934
CAALFM_C402460WA	337.319390902485	-0.459657362762899	0.199200084609364	-2.30751590123216	0.0210260768161881	0.221791197383662
IST2	6891.16090636542	-0.379672769384474	0.164636581049484	-2.30612642077618	0.0211035694003957	0.222210392648889
CAALFM_C704010WA	5873.50663291084	0.275527153862515	0.11955181908861	2.30466718083392	0.0211852202983747	0.222671797636132
CAALFM_C306280WA	2209.73464055202	0.296122175244943	0.128546307368199	2.30362257234471	0.0212438396268613	0.222889910951347
CAALFM_C503000CA	2363.55319031585	-0.277939096194281	0.120748906896939	-2.30179389061886	0.0213467982576819	0.223571627303764
IMP2	552.282162277648	0.395901533630752	0.172102773377936	2.30037858112464	0.0214267812153923	0.224010717999643
OCA6	384.855997958051	0.424464285397977	0.184599652249209	2.29937749191939	0.0214835129204481	0.224177827281263
RCT1	11584.8081362571	0.377712131444398	0.164311713022601	2.29875353677583	0.0215189385684529	0.224177827281263
CAALFM_C503510CA	913.526696297686	-0.435337736803227	0.189798882111441	-2.29367914057374	0.0218089357825242	0.226797519462787
CAALFM_C303930WA	2364.61717153863	0.267038470332891	0.11649028368895	2.2923668985641	0.0218844804482074	0.227109351580903
CAALFM_C302290WA	392.561491893132	-0.402330038412968	0.175550530832483	-2.29181897944181	0.0219160910122244	0.227109351580903
CZF1	293.069645914786	-0.510765312219547	0.223125515233873	-2.28913897043186	0.0220712791830973	0.227914998722299
CAALFM_C404860WA	1740.44381941267	-0.329641840976325	0.143969041700126	-2.2896717036079	0.0220403549230725	0.227914998722299
CAALFM_C503930CA	1370.36620980253	0.339133733007334	0.148360331509998	2.28587877605598	0.022261351420429	0.228674196266396
DHH1	11940.1533776453	-0.530901146104573	0.232248632712178	-2.28591720822964	0.0222591025258511	0.228674196266396
ARO80	1903.15079640646	-0.322701169295433	0.141118393022527	-2.28674067485958	0.0222109640496249	0.228674196266396
PEX13	2032.85762288841	0.287452799560513	0.125929768829272	2.28264374843905	0.0224513617569262	0.229938252669767
CAALFM_C203360WA	8864.77971819139	-0.333117178301201	0.145946926581038	-2.28245421883711	0.022462537425266	0.229938252669767
CAALFM_C209290WA	529.864893062233	-0.570155897847762	0.250086155257601	-2.2798379113009	0.0226173035998075	0.230720015577932
ACC1	153082.273166998	-0.279409402133622	0.122523054062816	-2.28046390347381	0.0225801892937475	0.230720015577932
CAALFM_C403810WA	473.478868864373	-0.389624295611179	0.171015613578081	-2.27829662718654	0.0227089104856748	0.231253714738203
CAALFM_C205050CA	1763.78679780903	0.284204598967954	0.124788165308804	2.27749641373966	0.0227565985422765	0.231339100206976
COX8	10532.6838095792	-0.245658198774298	0.107973741672798	-2.27516611880263	0.0228959665117315	0.232354584289744
PFK1	25027.5500072453	0.251866782012401	0.110759833947689	2.27399024570005	0.0229665730076817	0.232669963379027
CAALFM_CR03080CA	858.678528928381	0.335473888264827	0.147623467233073	2.27249701251881	0.0230565082340561	0.23277977266836
CAALFM_C701010WA	168.88644213651	-0.573871474138059	0.252526533640102	-2.27251950860711	0.0230551510619642	0.23277977266836
CAALFM_C305990CA	291.119793414328	-0.57692110270329	0.254045756841318	-2.27093382655333	0.0231509841458614	0.233060863137396
TUF1	37269.9240219997	-0.389680312385801	0.171610415044682	-2.270726472425	0.0231635414433192	0.233060863137396
GDH2	21150.376496355	-0.310964025476535	0.136993867242795	-2.26991201675775	0.0232129218649889	0.233159143510793
SSK1	1871.54137484506	-0.409555482275107	0.180481949996751	-2.26923236524473	0.023254199050901	0.233175835798302
ALK2	715.030620123657	-0.425293135439522	0.187703320010109	-2.26577311161368	0.0234652784811185	0.234892226428339
CAALFM_C111920WA	1618.68780019225	0.302597401952344	0.133598659514795	2.26497333918858	0.0235143156250745	0.234983466501169
CAALFM_CR04450CA	9257.40728812325	0.228106878553387	0.100826580606736	2.2623684863726	0.0236746462781751	0.236184691514133
CTA3	15386.783007285	-0.378936698553078	0.168046341462302	-2.25495357563667	0.0241362429167864	0.237833908775034
RPL32	102028.199319903	0.300431215747852	0.133262872904558	2.25442547650177	0.0241694140589797	0.237833908775034
MOH1	45.1238260245802	-1.0915674082295	0.484447425274519	-2.25322161142863	0.024245179416558	0.237833908775034
GCN5	2142.38525440604	0.264068566620943	0.117278677819774	2.25163321696674	0.0243454601372552	0.237833908775034
CAALFM_C503370CA	346.788574165409	-0.438660611661187	0.19443432527	-2.25608627001453	0.024065228828535	0.237833908775034
CAALFM_C111300CA	972.437960258043	-0.410853580368181	0.182546219319042	-2.25068249510071	0.0244056542473871	0.237833908775034
GAT1	384.525225359475	-0.571534316129227	0.253181830477747	-2.25740652498941	0.0239826843771414	0.237833908775034
NAM7	10042.9661734338	-0.280379616216293	0.124199752155017	-2.25748933754991	0.0239775149968546	0.237833908775034
CAALFM_C107860WA	162.171412526486	-0.595826142501283	0.264086802650382	-2.25617538067619	0.0240596497452059	0.237833908775034
CAALFM_C603290WA	2035.4145732961	0.319085503283813	0.141695429362264	2.25191105118872	0.0243278936245827	0.237833908775034
HGT6	3654.20877253691	0.400707283233559	0.177471536449362	2.25786788828468	0.0239538971554587	0.237833908775034
GCD7	3893.15923929847	-0.308147922787829	0.136865321578493	-2.25146822609192	0.0243558971509233	0.237833908775034
CAALFM_C702310CA	238.330480145141	-0.576141819300618	0.255469936200285	-2.2552235612136	0.0241192997439051	0.237833908775034
CAALFM_C110140CA	764.649770163349	-0.352743386684447	0.156724086902615	-2.25072861265821	0.0244027313814013	0.237833908775034
PUT2	6833.05829215797	-0.247536284936863	0.110111460547743	-2.24805196212554	0.02457287672215	0.239067689895165
HCH1	3536.72453651801	0.360446893945432	0.160589407761816	2.2445247103722	0.0247986608613324	0.239425108592764
PSP1	3417.47558520797	-0.381416043315365	0.169948653704685	-2.24430164641457	0.0248129997012549	0.239425108592764
SSB1	381050.741164015	-0.388288960050286	0.172961921911514	-2.24493897708267	0.024772050300901	0.239425108592764
CAALFM_C108180CA	13602.2576235458	0.221571888412252	0.0986295612149239	2.24650587190005	0.0246716238554395	0.239425108592764
CAALFM_C301100WA	386.054504256739	-0.401389933474456	0.178736664612099	-2.24570562702156	0.024722869519736	0.239425108592764
CAALFM_CR06640CA	1725.87389059092	-0.333405612950813	0.148864795820516	-2.23965384907251	0.0251134038880798	0.241289350210496
CAALFM_C114550CA	524.573584323759	-0.396332489687315	0.17698067972197	-2.23941104933001	0.0251291830919188	0.241289350210496
FMO1	116.945449922422	-0.669360439766171	0.298840183262569	-2.23986089306489	0.025099955175155	0.241289350210496
URA3	3346.63896482489	0.257395179467137	0.115010653374034	2.23801162688854	0.0252202969248131	0.241769817100082
COF1	8154.40759796651	-0.446062734488188	0.199386806199204	-2.2371727748251	0.0252750500091608	0.2419007225267
SBA1	688.538847681182	-0.510324717311425	0.228448153566139	-2.2338754301364	0.0254912706205995	0.243574056611767
SUB2	18457.8715839072	-0.442862461178868	0.198587585739545	-2.23006115679203	0.025743383086647	0.244396052980652
CAALFM_C108540CA	1928.94740560512	-0.382476912016538	0.171441279707646	-2.23094993614586	0.0256844454257374	0.244396052980652
CAALFM_CR06520CA	794.427362792963	-0.414465637601724	0.185825963736517	-2.23039681467438	0.0257211108605538	0.244396052980652
TRM9	3235.09056375108	0.281296191067109	0.126084682972655	2.23101001989367	0.0256804653048101	0.244396052980652
RPF1	5620.01759115541	0.258806747128216	0.116103570123099	2.22910240274107	0.0258070920918177	0.244606351131141
CAALFM_C407240WA	2751.98775825296	0.266596209051093	0.119768617137163	2.22592708694113	0.0260190656864811	0.246219004229305
CAALFM_C106890CA	16151.467037361	-1.75547858960577	0.790420775876423	-2.22094186183212	0.0263548994005271	0.247014232279462
YPT31	5557.7657026523	0.285195460789001	0.128386957173907	2.22137409489881	0.0263256341084085	0.247014232279462
MHP1	2954.19539421866	-0.33375853343321	0.150144323604931	-2.22291809253752	0.0262213235478283	0.247014232279462
UTP5	11242.1341493671	0.277674779266013	0.125000138593009	2.22139577116871	0.0263241672085322	0.247014232279462
FAR1	133.620582322952	-0.617497338787334	0.27781399462671	-2.22270062246881	0.0262359939082602	0.247014232279462
IQG1	5938.95623091197	-0.244303811558548	0.109862175943509	-2.22372995492251	0.0261666185678147	0.247014232279462
CAALFM_C205770WA	632.545402137579	-0.34428480757171	0.155183495938967	-2.21856586931844	0.0265162736968983	0.247993418641808
UBA2	4705.73849985499	0.23543284651684	0.106138601237211	2.21816420955716	0.0265436380809275	0.247993418641808
CAALFM_C200890WA	63.2639206393537	-0.820725399238503	0.370158114984711	-2.21722924883709	0.0266074298337892	0.248195454836265
PGA17	105.182638993503	-0.832730274847162	0.375893537207114	-2.21533544054612	0.0267370489877285	0.249009921426851
SRP101	4891.68047433797	0.267308950586749	0.120908265767835	2.21084099494099	0.0270468498779805	0.251497248628425
CAALFM_C104360CA	7820.87404664027	0.319376043710452	0.144531620360877	2.2097312886482	0.0271238169035372	0.251560675701839
CDC24	4898.86756420612	-0.297733630252894	0.134863355499091	-2.20766885972151	0.0272673651202469	0.251560675701839
MTM1	2424.07663674635	0.261006623173623	0.118215582172502	2.20788679780605	0.0272521653822448	0.251560675701839
CAALFM_C603440WA	2158.88296862132	-0.307380321760389	0.139197458401376	-2.20823228592333	0.0272280848566742	0.251560675701839
AOX2	139.784054988995	-0.712629235799213	0.322669643693438	-2.20854130448127	0.027206561819083	0.251560675701839
PDX1	11454.719383275	-0.340276216347997	0.154178852262194	-2.20702263219165	0.0273124782238036	0.251582545892501
CAALFM_C301680CA	652.018604583327	-0.508120522402048	0.230305185731394	-2.20629214573861	0.0273635509695451	0.251659157823035
KEM1	11097.6458198043	-0.261037347794613	0.11857842179153	-2.2013899649764	0.0277084288033027	0.251862845066148
CAALFM_C400530CA	74.4397808799753	-1.16865195186368	0.530936807951918	-2.20111307854458	0.0277280196403098	0.251862845066148
SSC1	82765.8874154492	-0.300592273680542	0.136521268298762	-2.20179813318705	0.0276795710164135	0.251862845066148
NHP2	10885.1021895678	0.307622225917608	0.139698830720829	2.20203865938115	0.0276625777810775	0.251862845066148
UGA3	2118.38762547954	-0.362732776138224	0.16470736920069	-2.2022862601627	0.0276450941232729	0.251862845066148
CAALFM_C700410CA	2965.97883526115	-0.370849582980874	0.168296903121517	-2.20354371412947	0.0275564494471893	0.251862845066148
TGL99	640.564107144987	0.346385956008939	0.157120803919801	2.20458365389821	0.0274833238453803	0.251862845066148
CAALFM_C109750WA	3137.41111163141	0.268498837724477	0.121929639275164	2.20208014491492	0.0276596477277449	0.251862845066148
PHR1	12717.5581571266	-0.346905477591047	0.157722098006249	-2.19947288285059	0.0278443152509123	0.25214098394903
CRL1	2021.87034104119	0.295409489993155	0.134307598468164	2.19949945768094	0.0278424276560084	0.25214098394903
CAALFM_C104180WA	23729.8442551967	-0.281998123801214	0.128337979866458	-2.19730842027159	0.0279984267014314	0.253147065383449
MCM6	7544.10949610554	0.222900291815668	0.101478975980557	2.19651695991074	0.0280549626028842	0.253269186933399
ACO2	23514.9788461044	-0.281332394473044	0.128258981278627	-2.19347130055466	0.028273440139313	0.254460961253817
CAALFM_C114580CA	776.302782585401	-0.535132436190345	0.243919078936458	-2.19389331299397	0.0282430802461119	0.254460961253817
CRM1	16548.6781854211	-0.232304646922309	0.106041235527507	-2.19070105857121	0.0284734324479144	0.255869654028128
PHO113	361.893788750569	-0.57585829744124	0.262937261997109	-2.19009771786386	0.0285171507148594	0.255871873639729
RPS15	57538.4851791606	-0.249700345966448	0.114076235919767	-2.18889012205898	0.0286048272047308	0.256174732732537
OPI1	788.206149071448	-0.393764374043461	0.179929685294593	-2.18843473993056	0.0286379500744154	0.256174732732537
CAALFM_C400080CA	176.59460565385	-0.554891234433795	0.253812432705375	-2.1862255860331	0.0287991052404968	0.257225392178397
YUH2	1541.26871997803	-0.336768575488167	0.154163894617936	-2.18448409287258	0.0289266949089981	0.257583246950624
SIZ1	8980.56053137964	-0.48294079021304	0.221041386261418	-2.18484329283876	0.0289003385339124	0.257583246950624
MDG1	22810.3743541672	-0.452109889729359	0.207427629756422	-2.17960302713897	0.0292869002265331	0.257672189437031
CAALFM_CR04770CA	499.271024912324	-0.435593836662858	0.199818757139384	-2.17994468036356	0.0292615624126872	0.257672189437031
SLY41	1200.34973604961	-0.437694339112833	0.200698115000082	-2.18085924281179	0.0291938290965343	0.257672189437031
SNF1	4946.83734639961	-0.523163364613246	0.239886047600416	-2.18088283935834	0.0291920833020093	0.257672189437031
FCR1	3939.64315389962	-0.394152103227457	0.180833626328326	-2.17963943559825	0.0292841991904421	0.257672189437031
CAALFM_C102780WA	2348.06136357315	0.272313157755543	0.124744297131608	2.18297079720002	0.0290379606436304	0.257672189437031
BEM1	3530.60028208182	-0.259873982415079	0.119049105148353	-2.18291420243132	0.029042128935066	0.257672189437031
CAALFM_C304230WA	1597.55693875571	0.263567971595819	0.120805147671382	2.1817610977372	0.0291271690736759	0.257672189437031
TAF4	2178.68010268869	0.256483950406861	0.117792259377566	2.17742618880192	0.0294487834507865	0.257899885608118
CAALFM_C305460WA	2214.64669984072	-0.256544041303572	0.117804251878445	-2.17771461736614	0.0294272899699033	0.257899885608118
STP4	3913.44337760729	-0.500114109085188	0.229564328600266	-2.1785358036005	0.0293661696756961	0.257899885608118
CAALFM_C505230CA	52372.7765137775	-0.406795592887868	0.18686923040188	-2.17689981391273	0.0294880433255629	0.257899885608118
CAALFM_CR01810CA	242.010374547851	-0.457778788040672	0.210632487273904	-2.17335318955514	0.029753745091345	0.259816004524078
ADAEC	4815.08235575862	-0.457698933300674	0.210649413351027	-2.17279946817588	0.029795413362853	0.259816004524078
CAALFM_C503800WA	1607.37712150257	0.301680881921095	0.139024804117301	2.16997883101892	0.0300084496556589	0.261286589753266
TIM22	1456.46073305369	0.281529792569665	0.129785367444623	2.16919517286715	0.0300678694706873	0.261417252148398
ERG26	2587.32192105435	0.291238719830383	0.134335309296934	2.16799828246667	0.0301588172169113	0.261435637906834
LAB5	3991.70892783249	-0.557140037314115	0.256928023094674	-2.1684673808774	0.0301231438476082	0.261435637906834
CAALFM_C302120WA	705.048440723928	-0.692926905900601	0.319888366378365	-2.16615225413044	0.0302995542770848	0.262269377169001
CAALFM_C106470WA	25663.0631052412	0.347777303176553	0.160643965246497	2.16489491306389	0.0303957338697189	0.262289899988139
COQ6	5485.2656158337	0.223498238137645	0.103289985221747	2.1637938824159	0.0304801718640651	0.262289899988139
LYS142	683.810659687734	-0.598856370348941	0.276663275797912	-2.16456762691689	0.0304208124168245	0.262289899988139
CLA4	6354.40242019559	-0.566145954465074	0.261586853613728	-2.16427525559473	0.0304432306188304	0.262289899988139
DBF2	2304.2455128669	-0.254809793861894	0.117866425807371	-2.16185221632433	0.030629569156143	0.26319072124534
ISW2	4599.6322109612	-0.309304159963407	0.143192540835582	-2.16005776668604	0.0307681979132232	0.263229088542488
CRZ1	3266.94508385605	-0.32350723970285	0.149724691704748	-2.16068062000619	0.0307200189619189	0.263229088542488
CAALFM_C101160CA	2367.18218466361	0.250625932628719	0.116018598716973	2.16022202819498	0.0307554856620502	0.263229088542488
FOL1	4118.86150709538	-0.272103367633057	0.126013870708458	-2.15931282884396	0.0308259055328576	0.26334002897881
AXL2	4269.04846815868	-0.255152355093601	0.118484189499158	-2.15347175156577	0.0312816218506471	0.266327145831261
CAALFM_C100630WA	396.492154350213	-0.62393513734391	0.289734876394244	-2.15346921678465	0.0312818208603639	0.266327145831261
NCE102	15939.5425931469	-0.32875244143803	0.152688401749751	-2.15309373646362	0.031311312421888	0.266327145831261
RPL27A	119819.947317463	0.301019712988305	0.140147544946824	2.14787717546191	0.0317235140263065	0.267186235838349
CAALFM_C203210WA	957.322273218291	-0.298723149196719	0.13898174547992	-2.14936967560159	0.0316051072906868	0.267186235838349
ATP2	235917.04509908	-0.524715182930689	0.244360916172813	-2.14729585708218	0.0317697354482149	0.267186235838349
CAALFM_C403770WA	736.314711336049	0.343509184878055	0.159931149492937	2.14785666186452	0.0317251441085189	0.267186235838349
HYR3	3406.55142957505	-0.567228923795639	0.263994195560689	-2.14864164945339	0.031662817438145	0.267186235838349
SUP35	24779.1010399825	-0.393946169392075	0.183467850663575	-2.14722180462262	0.0317756276053051	0.267186235838349
WOR3	304.687797729613	-0.408321407610349	0.189904209846685	-2.15014405388905	0.0315438218719877	0.267186235838349
YAH1	2796.28893330933	0.26095231569011	0.121562367364537	2.14665378231385	0.0318208547948832	0.267186235838349
CAALFM_C305250CA	879.645286487911	-0.296258738306516	0.137792825017359	-2.15003022304822	0.0315528242142233	0.267186235838349
DFG5	4826.2902057587	0.224267117522767	0.104693031076267	2.14213988473973	0.0321822272213842	0.269835597471606
SEC21	15471.0985509883	-0.309902172088317	0.144913635518811	-2.13853010435371	0.0324737435038572	0.271121211721565
CAALFM_C102730WA	172.078259245621	-0.5445884700198	0.254591870228295	-2.13906465093117	0.0324304327722515	0.271121211721565
CAALFM_C103240WA	1846.71424713232	0.306413942712233	0.143227614847992	2.13934961520815	0.0324073642524518	0.271121211721565
CAALFM_C600190WA	3165.50591873336	-0.468982996455036	0.219395152037991	-2.13761786483699	0.0325477705987183	0.271354359410844
RPL21A	142430.753991089	0.305074508832682	0.143115503738688	2.13166638737975	0.0330342819203843	0.27291466164025
ZCF11	2133.05839308505	0.264862773627481	0.124302199168555	2.13079716528847	0.0331058559991741	0.27291466164025
CAALFM_C205560WA	576.281259328806	-0.484595901763231	0.227033044658124	-2.13447299045369	0.0328040823053042	0.27291466164025
IFF5	1378.66697572782	0.269704670887685	0.126537600781202	2.13141919257689	0.0330546231130418	0.27291466164025
HEM1	5208.63239795742	-0.383564731039079	0.179978458428172	-2.13117022108597	0.033075121341965	0.27291466164025
NOP6	2824.66656634612	0.309829061551156	0.14522701461499	2.13341204026359	0.0328909402249293	0.27291466164025
CAALFM_C100030CA	111.677050876588	0.628296615879615	0.294405775616224	2.13411783299604	0.0328331364587138	0.27291466164025
PEX4	196.571828385627	-0.603867486336227	0.283366673631211	-2.13104624689258	0.0330853323966213	0.27291466164025
CAALFM_C103100WA	17066.814726895	-0.265145469048851	0.124536144009399	-2.12906438655142	0.0332489337421927	0.273710802806358
HMS1	1387.03328586831	0.321695280782645	0.151312563161903	2.12603153406657	0.0335006339447721	0.275397669551576
SSR1	2457.10351828235	-0.311609575813072	0.146607791366594	-2.12546395323486	0.0335479188035432	0.27540174348348
GIT2	3333.52882835206	-0.282810640514866	0.133098533479137	-2.12482161239737	0.0336015007315114	0.275457428002335
CAALFM_C208060WA	472.609722701558	0.438563135777789	0.206504263352472	2.1237485786394	0.0336911728989355	0.275808405678907
CAALFM_C701650WA	4815.56769352337	0.259111163069396	0.122130287054635	2.12159628310283	0.033871654789345	0.276097066107873
CAALFM_C207620WA	58.1638251315967	-0.855360012044751	0.40336995051837	-2.12053478685145	0.0339609710944785	0.276097066107873
CAALFM_C500380WA	543.558927227436	-0.362478222390218	0.170832241810044	-2.12183729809782	0.0338514033324273	0.276097066107873
CAALFM_CR10040WA	957.138027497272	0.35577516007525	0.167627136540893	2.12241983855912	0.0338024977029977	0.276097066107873
PRE1	4924.54300867373	0.2421935397032	0.114193151261283	2.12091125455538	0.0339292713738912	0.276097066107873
CAALFM_C111620WA	160.118055026485	-0.694492395835598	0.3281979197672	-2.1160779944255	0.0343381747154878	0.27735729311383
CAALFM_C110910CA	993.819174625826	-0.302951732653173	0.143317912585617	-2.11384416077223	0.0345285797769012	0.27735729311383
CAALFM_C111860WA	47219.2621320822	-0.344861989775025	0.163129566302711	-2.11403731151399	0.0345120806599034	0.27735729311383
CAALFM_C405590WA	11167.9957231673	-0.411696769609084	0.194803684769997	-2.11339313265646	0.0345671332605674	0.27735729311383
FGR29	833.251925394423	-0.353155133180937	0.167056836658648	-2.11398192522075	0.0345168111199687	0.27735729311383
BUD6	3302.28778652707	0.236588936111076	0.111981730797202	2.11274584190465	0.0346225273532016	0.27735729311383
LRG1	18220.5035432368	-0.319173292867468	0.150915689465637	-2.11491127262909	0.0344375102427359	0.27735729311383
CDC5	11489.7964880628	-0.215883176482185	0.101942197377085	-2.11770181570279	0.0342003289996601	0.27735729311383
CAALFM_C504920CA	8037.80234501135	-0.269009381547699	0.127042777482061	-2.11747087775757	0.0342199043614936	0.27735729311383
EST1	4367.29210977062	-0.450270314845187	0.212973711296521	-2.11420607784912	0.0344976699956253	0.27735729311383
RTG1	1573.16483023806	0.29697252850663	0.14057151505896	2.11260815096196	0.0346343204958656	0.27735729311383
CAALFM_C206280CA	235.610933105544	-0.571586062872828	0.270786401242928	-2.11083739895803	0.0347862903474738	0.277441876673755
IDP2	4626.4129882169	0.256147435480682	0.12132004935555	2.1113363936244	0.0347434080048041	0.277441876673755
CAALFM_CR09330CA	8279.73835507906	-0.406012953266439	0.192285589857962	-2.1115100386168	0.0347284959848753	0.277441876673755
CAALFM_C704260WA	5265.21712734289	-0.445626523270467	0.211196934933669	-2.11000469022159	0.0348579518858464	0.277637218944644
CDS	65721.8925601218	-0.2460177950624	0.116672768813829	-2.10861366849845	0.034977942092364	0.278216442102235
CAALFM_C209500WA	3846.84186224605	0.252426098563612	0.119782500944415	2.10737041365292	0.0350854841216841	0.278695222051596
CAALFM_C701210CA	3483.19026016118	0.269717297679985	0.128399211140896	2.10061491253257	0.0356747839102429	0.282473514181011
BRE1	12605.2071314161	0.23116819033832	0.110065948951167	2.10026981587995	0.035705112903614	0.282473514181011
GCN20	13650.1768462692	0.211404542833145	0.100615178649651	2.10111978799213	0.0356304522696796	0.282473514181011
CAALFM_C603260WA	2643.73541174788	0.243628796165932	0.116039923434743	2.09952565422832	0.0357705887791333	0.282611658461716
NOP1	31888.0638304533	-0.517551510073593	0.246700629025803	-2.09789294870206	0.0359146030516474	0.28336910665147
PGA39	31.8254450088053	-1.19872859777181	0.572281043394492	-2.09465019260736	0.0362020998658975	0.284201870005779
CAALFM_C206270WA	185.964284133064	-0.567972820027412	0.271240526390969	-2.09398214781787	0.0362615705698844	0.284201870005779
APE3	3184.3000356184	-0.290533102698216	0.138742947935362	-2.09403870266308	0.036256532718411	0.284201870005779
LAP41	6378.57204679766	0.226572868759911	0.108167020408373	2.0946575758906	0.0362014430558196	0.284201870005779
CAALFM_C202050CA	5311.97310122671	-0.227425850422743	0.108509765272632	-2.09590215084636	0.0360908718883819	0.284201870005779
OSH3	2542.00868545281	0.26748439204449	0.127867685149359	2.09188421399863	0.0364488745503748	0.284701564569768
FAV3	1043.85531378618	0.283713964193883	0.135641656665502	2.09164331348099	0.0364704348769292	0.284701564569768
CAALFM_C702540WA	549.483918580116	-0.341926604355697	0.16345747233913	-2.09183832016129	0.0364529811597251	0.284701564569768
CAALFM_C102270CA	231.913670513472	-0.479885161828003	0.229607714703649	-2.09002194219555	0.0366158286910775	0.284807778474432
CAALFM_C209070CA	1290.32677355308	-0.298193076965013	0.14268818471401	-2.08982318727147	0.0366336856451826	0.284807778474432
CAALFM_CR03700CA	2836.76180155705	-0.422549991328702	0.202271942033352	-2.08901930283058	0.0367059856139341	0.284807778474432
CAALFM_C700610CA	2413.9495533038	-0.386509476216999	0.185039249331674	-2.08879725578761	0.0367259775504747	0.284807778474432
CAALFM_C504950CA	2778.7314736515	-0.245529737108198	0.117481348763843	-2.08994652931466	0.0366226032190329	0.284807778474432
GIT4	67.0300070705526	-0.7890720935183	0.378115230559225	-2.0868561479295	0.0369011398826095	0.285789617564526
CAALFM_C205710CA	73512.3383562957	0.399603637372773	0.191699142259753	2.08453534357138	0.0371114987864716	0.286520632760065
GAP4	44392.6300899102	-0.275575695094267	0.132254993990805	-2.08366948406823	0.0371902418329408	0.286520632760065
CAALFM_CR03910CA	620.710746609694	-0.547177003986115	0.262496102465469	-2.0845147750645	0.03711336768157	0.286520632760065
CAALFM_C301690WA	2083.17608046062	0.309226308588984	0.148385865382263	2.08393372099406	0.0371661965162661	0.286520632760065
MRR2	1081.85292597751	-1.1649229006984	0.559443527739573	-2.08228863671952	0.0373161132190052	0.287057918386272
HCA4	10530.1327262248	0.286069694884059	0.1374122637411	2.08183525324236	0.0373575204695692	0.287057918386272
SMT3	6687.07318799876	0.30141466777442	0.14486701846958	2.08063002164784	0.0374677837787781	0.287155436617041
FLO9	2623.53323307412	-0.412614366362035	0.198287188376137	-2.08089271798708	0.0374437268397662	0.287155436617041
CAALFM_C307030CA	689.295190530189	-0.314061705005682	0.15100793961424	-2.07976948634604	0.0375466811477799	0.287385910579756
SSO2	5904.5344455842	0.218934571619456	0.105319211035817	2.07877147451286	0.0376383599376171	0.287713489081577
ORC3	3377.6653482464	0.23244221020767	0.111873984306268	2.0777145969105	0.0377356538017675	0.288083084665634
SER33	22090.1802339267	-0.371194326996179	0.178815961831749	-2.07584559674512	0.0379082336884051	0.289025729909265
CAALFM_C500560WA	1537.74167542097	0.378371155216821	0.18241754213421	2.07420377881445	0.0380603894422261	0.289524117727395
VRP1	240.951950213687	-0.532220023417057	0.256605478927659	-2.07407895435896	0.0380719787837248	0.289524117727395
CAALFM_C205640WA	3015.50769782572	-1.23178167697024	0.595140994343528	-2.06973085147489	0.0384775559636693	0.292230831486655
CAALFM_C403460CA	183.716590586012	-0.508958573500271	0.246091500123145	-2.06816803199455	0.038624225193338	0.292382334497417
PEP7	757.687122533912	-0.398792001509576	0.192874380108641	-2.06762557725369	0.0386752450419348	0.292382334497417
MBF1	18068.7978355729	0.228978324393798	0.110716869147053	2.06814305857647	0.0386265727778918	0.292382334497417
CAALFM_C109710CA	8430.9190014364	0.228922623035617	0.110729562179666	2.06740294578402	0.0386962009129269	0.292382334497417
CAALFM_C700830CA	3134.52068877938	-0.349505066408855	0.169138857998533	-2.06637948573524	0.0387926614045889	0.292735391060782
CAALFM_C307900CA	128.061002245184	-0.715531295803513	0.346469464994414	-2.06520737928536	0.0389033826095816	0.293187538440479
CAALFM_C601450CA	369.409551644404	-0.393141031829848	0.190477766801251	-2.06397333626901	0.0390202445503697	0.293187538440479
HOC1	1342.53642204839	-0.303035001056025	0.146776949484603	-2.06459530682516	0.0389613076978728	0.293187538440479
CAALFM_CR04300WA	21846.4988067221	0.231586060843983	0.112247797051189	2.06316798126891	0.0390966710872835	0.293187538440479
CAALFM_C200490WA	2621.47299625174	0.23344615881519	0.113152236393713	2.06311573023546	0.039101633991807	0.293187538440479
CCC1	10605.0416694884	-0.227277296600497	0.110371681637439	-2.05919936371978	0.0394751441121845	0.293372093742825
CYP5	12780.1755285321	0.230981485764056	0.112062037605725	2.06119298469954	0.0392846325477108	0.293372093742825
CAALFM_C106590CA	6153.19265997615	0.217021569421706	0.105312261465309	2.06074360574997	0.0393275071673979	0.293372093742825
SDH4	2015.4119287361	0.248907744526491	0.120860519466605	2.05946280576153	0.0394499245546335	0.293372093742825
CAALFM_C202000WA	4732.48677174774	0.244654442860408	0.118752616421958	2.06020254737874	0.0393791815007873	0.293372093742825
BFR1	22207.7658972892	-0.270077125237019	0.131073815372816	-2.06049640402114	0.0393511092740407	0.293372093742825
TRY4	39.2761382469653	-0.960209027182169	0.465718401038349	-2.06178030552652	0.0392286569229288	0.293372093742825
CAALFM_C401840CA	4070.39301879339	-0.253792860460738	0.123304367642392	-2.05826334714102	0.0395648605995069	0.293668057362797
PHO100	357.760142096873	-2.07530741358639	1.00856380430716	-2.05768579511144	0.0396203048243398	0.293709211833834
CAALFM_C114060WA	4220.82639232699	0.236842334333895	0.115138517114209	2.05702088467028	0.0396842169869183	0.29381295746541
SIT1	1068.93261655252	0.268832714923116	0.130821435140432	2.0549592246449	0.0398829432750232	0.294543292492831
RPS20	123395.754104317	0.266081090356726	0.129458611179203	2.0553371300145	0.039846453376466	0.294543292492831
CAALFM_C202630WA	860.861606601201	-0.311821601197799	0.151815499107115	-2.05395103287701	0.0399804312973157	0.294893256411028
CAALFM_C110950CA	4980.37266514505	0.290094575684743	0.141286033232798	2.05324311998167	0.0400490043263959	0.295029336001459
CAALFM_C701040CA	1578.51751681118	0.246402349015241	0.120083502085142	2.05192507494107	0.0401769445343317	0.295532048473094
CAALFM_C701680CA	450.434382439181	0.348577472305793	0.169912940391685	2.05150632731239	0.0402176640888461	0.295532048473094
TRY6	197.711829184698	-0.905021867632445	0.441461117424991	-2.05006020215635	0.0403585564044507	0.295828721041839
PGA54	7434.51149360052	-1.02330294882912	0.499052507658615	-2.05049154773335	0.0403164877605758	0.295828721041839
CAALFM_CR06010WA	777.842483578513	0.318915393524344	0.155808637164103	2.04684027361366	0.0406737699356893	0.296439520184529
CAALFM_C406910WA	89.7147034579173	-0.640125387962464	0.312466702748338	-2.04861952435944	0.0404993339510221	0.296439520184529
EIF4E	10598.1807232059	0.293110125748021	0.143215466236574	2.04663737409366	0.0406937023970607	0.296439520184529
CAALFM_C700200WA	1444.13820698788	0.271022136254779	0.132413675106171	2.04678358211468	0.0406793383670052	0.296439520184529
DAO1	2297.64083938769	0.273166184123287	0.133421351000095	2.0473948290562	0.0406193336829751	0.296439520184529
CAALFM_C500170WA	1147.34947506345	-1.43734509966274	0.703302785585035	-2.04370738908293	0.0409824628138999	0.298174012512503
CAALFM_C604550CA	3514.97868842777	0.229706115470083	0.112436267926953	2.04298950601345	0.0410534769513614	0.298321932513226
CAALFM_C406690CA	3495.04828941715	0.258559782447792	0.126701900112313	2.04069380347569	0.0412812716694369	0.299060231575581
CAALFM_CR10400WA	3981.73307385332	0.223460602899672	0.109502890637038	2.04068222856657	0.0412824229151747	0.299060231575581
HNM1	4265.76704226472	-0.230521914144555	0.113033627303269	-2.03941003791788	0.0414091214295105	0.299060231575581
CAALFM_C112840WA	211.4599523759	0.487875323756855	0.239203055249344	2.03958650631906	0.0413915271489568	0.299060231575581
CAALFM_C109790CA	3285.86019304856	0.276314797564092	0.135475598827567	2.03959089279085	0.0413910898889037	0.299060231575581
PHO85	3654.72495329879	0.26133989014199	0.128345206799805	2.03622633566388	0.0417276329122859	0.300340366784278
RPS27	66745.2082694153	0.339102222087151	0.166544272106019	2.03610858421648	0.0417394529441963	0.300340366784278
FHL1	6952.77824741094	-0.358285814586796	0.175941471486102	-2.03639205447419	0.0417110026590576	0.300340366784278
HFL1	1395.455029084	0.27096876502738	0.133353742312314	2.03195471179783	0.0421582409425707	0.302983401938914
GCD11	31842.7185580657	-0.38004715403206	0.18722543314943	-2.02989063846221	0.042367656879399	0.304117107795296
CAALFM_C202570WA	180.724867965901	-0.526594489214646	0.259532716768047	-2.02901004456129	0.0424572672423332	0.304389129096679
CAALFM_C306940WA	5547.99831708981	0.218531487257288	0.10775970178786	2.02795185613539	0.0425651618615292	0.304421072560098
MIG1	3850.93067916361	-0.431532978347167	0.212786269576819	-2.0280113900459	0.0425590855370255	0.304421072560098
GIT1	647.359043438702	-1.60486204751677	0.79257970366414	-2.02485887551423	0.0428818574549843	0.306078457893465
CAALFM_C304920CA	1008.13006854032	0.291742065614982	0.144093391245372	2.02467346415759	0.0429009051583602	0.306078457893465
CLC1	5297.40857639812	0.268308083678352	0.132561556439048	2.0240263533849	0.0429674402774182	0.306182025996227
CAALFM_CR09140CA	1102.44409562552	0.436134031688294	0.215667781610277	2.02224935236924	0.0431505980759163	0.307115381227138
CAALFM_C406140CA	1266.28528915125	-0.329453847865547	0.163029357343333	-2.02082528713973	0.0432978541745809	0.307791267719303
CAALFM_CR08290WA	1731.42942374612	-0.47448924847986	0.235169271183942	-2.01764986595009	0.0436277395693852	0.309762213637396
CAALFM_CR04280CA	1688.70010920128	0.302005337126808	0.149911624207875	2.01455583396276	0.0439512090889108	0.311682911683529
NBP2	1284.91857223593	0.253222482039277	0.125735407274308	2.01393137803132	0.0440167386140007	0.311771989749709
CAALFM_CR08560CA	8561.4744893742	0.252333121746628	0.125327892181547	2.01338359206667	0.0440742903953174	0.311804414984181
CAALFM_CR05890CA	3723.45312476314	0.239552398818627	0.119057334792385	2.01207594001969	0.0442119324882534	0.312402682624081
TNA1	120.669373670138	-0.604582171124968	0.3006383164434	-2.01099506635506	0.0443259778406337	0.312458330023916
CAALFM_C112830CA	1627.11249126494	-0.243135167001444	0.120896530319625	-2.01110128105947	0.0443147599057191	0.312458330023916
GAL4	1508.22939813765	-1.51779141975877	0.75514797698573	-2.00992582383288	0.0444390401350893	0.312635802573682
TIM44	14682.2042219576	0.248570731074618	0.123682256649203	2.00975255310576	0.044457384769652	0.312635802573682
GLC3	2054.01259450157	-0.316818933993565	0.157784208035899	-2.00792549480922	0.0446512095237987	0.313250320926197
WOR2	776.120167110622	-0.295839991817017	0.147305370720978	-2.0083449121308	0.0446066524203399	0.313250320926197
KRE62	48.6781061409737	-0.964585700840418	0.480662609938746	-2.00678330474538	0.0447727413018014	0.313728994407623
ZCF16	537.959024185184	-0.373613998315414	0.186243425731448	-2.00605200880564	0.0448506993647989	0.313901565352207
CBR1	7083.71532212585	0.239696683121997	0.119649451386628	2.00332454803705	0.045142464273318	0.313921078927249
CAALFM_C405650WA	4227.08711779586	0.266128839388693	0.132773690235221	2.00437932332241	0.0450294424959022	0.313921078927249
UBC15	397.747025271742	-0.526211612775529	0.262459921926567	-2.00492177591501	0.0449714103285687	0.313921078927249
CAALFM_C701660CA	5081.18569943537	-0.220149518477342	0.109935211384439	-2.00253872899274	0.0452268221084449	0.313921078927249
CAALFM_C113320CA	12231.1182872009	0.205730464522106	0.102605859609809	2.00505570836267	0.0449570918018651	0.313921078927249
PLB4.5	4019.29074922581	0.247107955360855	0.123348185559758	2.00333676769927	0.0451411535382554	0.313921078927249
CPP1	1828.32078664863	-0.330053075418929	0.164815860045998	-2.00255652172561	0.0452249105855348	0.313921078927249
CAALFM_C205410WA	86118.8386242368	0.305476326477464	0.152589733083088	2.00194548024491	0.0452905954815222	0.313993457013239
CDS	6859.95714009522	0.207643880992114	0.103772662618758	2.00094972753045	0.0453978078333297	0.314038035576026
CAALFM_C100320WA	1689.80826104161	0.256838371901607	0.128361759407113	2.00089476093123	0.0454037322927621	0.314038035576026
CAALFM_C701320WA	2275.08222362299	0.232487556602956	0.116236595453003	2.00012359013865	0.0454869200435542	0.314244144807934
CAALFM_CR07820WA	103.647460519438	-0.584501674667605	0.292312620114899	-1.99957728283457	0.0455459290123533	0.314282928683132
DUR1%2C2	1473.5048619634	-0.459240802090987	0.229946038364807	-1.99716770663562	0.0458069678547379	0.31496885458014
DUS4	1694.21894000328	0.242047168384099	0.12114990785848	1.99791458914557	0.0457259206881842	0.31496885458014
CAALFM_C100470CA	1803.34529372869	-0.278871690655042	0.139681253835136	-1.99648616402164	0.0458810302990343	0.31496885458014
RCA1	667.018389767006	-0.42827463311666	0.21454567667934	-1.99619325705061	0.0459128911365545	0.31496885458014
FGR2	71.8418660060615	-0.743503787805491	0.372272595479876	-1.99720257905925	0.0458031810190358	0.31496885458014
CAALFM_C204300CA	289.49000808346	-0.651537704580093	0.326602113739557	-1.99489739095703	0.0460540721477876	0.315047700215103
LSP1	16332.6678231108	-0.240811247183942	0.120766513576876	-1.99402334348792	0.046149503517807	0.315047700215103
CAALFM_CR07920WA	2529.00311316812	-0.363939427088157	0.182600873856147	-1.99308699571103	0.0462519217364137	0.315047700215103
DSE1	1887.03081556152	-0.319289673307959	0.160311681604497	-1.99168064430684	0.0464061087472808	0.315047700215103
CAALFM_C209650WA	6056.76241831188	0.209961732972823	0.105219743247233	1.99545946885157	0.0459927904858358	0.315047700215103
CAALFM_C208270CA	2129.93724283389	-0.260397832133465	0.130637707712417	-1.99328231253643	0.0462305420956052	0.315047700215103
CAALFM_CR08980CA	566.12198566523	-0.388384721307909	0.194860985933767	-1.99313741253429	0.0462464022465899	0.315047700215103
PIN4	4693.71324778296	-0.276066500100938	0.138542162285281	-1.99265332334334	0.0462994218579709	0.315047700215103
CAALFM_C100790WA	557.122973666319	0.336794106175708	0.169066695385408	1.99207836533355	0.0463624603088158	0.315047700215103
CAALFM_C604100WA	6094.48005798237	-0.45533197343743	0.228814933083856	-1.98995741799142	0.0465956264397572	0.315969881594944
RIB4	2998.26899652274	0.222101800127013	0.111682520091539	1.98868900831545	0.0467355399704003	0.315998664227326
SAP6	79.2778551047715	-0.760973707908112	0.382530225776543	-1.9893165471129	0.0466662743857614	0.315998664227326
CAALFM_C302180CA	7201.9398185795	0.244842393090004	0.123131717689964	1.98845916944404	0.0467609304352702	0.315998664227326
YOR1	6791.65926125121	-0.229498695375862	0.115455429904262	-1.98776874821883	0.0468372715792091	0.316079793552001
PRO2	4269.93693571931	-0.240339535178642	0.120932872602843	-1.98737969259974	0.0468803363525139	0.316079793552001
CAALFM_C304810CA	100693.460041686	0.197623036452257	0.0995323728068122	1.98551517339825	0.0470871836587603	0.317111170498241
EAF6	960.943095586797	0.323483221482546	0.163153080387726	1.9826976034642	0.0474012174530862	0.317352331112672
GCN3	4347.23687552563	0.2731187735525	0.137715636460257	1.98320815684077	0.0473441831550771	0.317352331112672
YBN5	25923.1150536726	-0.351907621771815	0.177448503156091	-1.9831535094002	0.0473502851021944	0.317352331112672
CAALFM_C206920CA	3133.65691154172	0.352042228254814	0.17759346556194	1.98229268819596	0.0474464919094718	0.317352331112672
FCY24	265.466797490403	-0.440242031124591	0.221965692780627	-1.98337871771784	0.0473251425367316	0.317352331112672
DAL7	56.5807700963492	-0.789526942416383	0.398140632243432	-1.98303533595046	0.0473634826410603	0.317352331112672
CAALFM_C210850CA	1448.64904277643	-0.489142116923875	0.246878736567613	-1.98130516918743	0.0475570610482015	0.317463139995563
CAALFM_CR00370WA	3411.30440740328	-0.322523534190185	0.162793536621756	-1.98118144542529	0.0475709292348092	0.317463139995563
CAALFM_C405440CA	497.491732758603	0.389952389501211	0.196925392196328	1.98020369619191	0.0476806447141381	0.317834965784164
CAALFM_C210670WA	678.059876956517	-0.572552360216367	0.289316625255781	-1.97898188432891	0.0478180459247892	0.318146898523492
CAALFM_C404500CA	2498.1239485973	-0.967512927369588	0.488932669558651	-1.9788265084494	0.0478355428462947	0.318146898523492
CAALFM_C604470CA	5470.1115243221	0.225834837788043	0.114199538526601	1.97754597524436	0.047979949063257	0.318747155966513
CAALFM_C404390WA	30968.9001453434	-0.261635496309847	0.132399908986618	-1.97610027312248	0.0481434215089833	0.319039707439416
CAALFM_CR08040WA	1847.70227030309	0.239719568347145	0.121362183733038	1.97524105922863	0.0482407984405505	0.319039707439416
CAALFM_C302820CA	1340.78806609711	-0.318737507786633	0.161335405960668	-1.9756203288963	0.0481977944494579	0.319039707439416
AGM1	3134.26080497202	-0.231216687006266	0.117022687116438	-1.97582787324141	0.0481742753973893	0.319039707439416
CAALFM_C106860WA	53.4291312094361	-0.808078306523157	0.409335924593021	-1.97412017361189	0.0483680799714498	0.319522467690183
MIS11	51588.3880418382	-0.192868407867285	0.0978161256227677	-1.9717445016284	0.0486387807140821	0.320617109347749
PGA38	6689.65173361428	-0.43968249015662	0.222995520083702	-1.97170996974102	0.0486427248806557	0.320617109347749
ANB1	92664.3287789279	0.228234498390445	0.115900635349973	1.96922560175162	0.0489271901919146	0.320968994523764
CAALFM_C205810WA	528.604222543599	-0.475787255588716	0.241647537513856	-1.9689307016482	0.0489610493983756	0.320968994523764
CAALFM_CR09590WA	1085.75972378917	0.286818070312522	0.14578227704642	1.96744128383447	0.0491323588287312	0.320968994523764
STB3	438.369628816465	-0.462610444099916	0.235098393033266	-1.96773120450235	0.0490989734457194	0.320968994523764
CAALFM_C502020CA	2499.8219255981	0.26176851948139	0.133026795402804	1.96778790835905	0.0490924460239321	0.320968994523764
CAALFM_C207110CA	2686.08235503224	0.271488724494577	0.137936504565743	1.96821519690736	0.0490432824414578	0.320968994523764
CAALFM_C700330CA	2883.16300206969	0.260755357397102	0.132383130728763	1.96970230241312	0.0488724989658683	0.320968994523764
RIX7	3420.36896188407	-0.278775781926404	0.141496562404442	-1.9701947325729	0.0488160570123501	0.320968994523764
ATP16	10095.2448812573	-0.3791738871653	0.19290987001091	-1.96554944101023	0.0493506792360297	0.322037802642207
IFG3	910.890794689808	-0.317529545621774	0.161726587539587	-1.96337256880567	0.0496028988139188	0.322302708314859
PRE6	6833.52380419555	0.259541561362328	0.132120423503367	1.96443180002155	0.0494800380710882	0.322302708314859
CAALFM_C202660WA	662.597411985732	-0.291669629454102	0.1485315207115	-1.96368843499978	0.0495662345945356	0.322302708314859
TIF34	21175.8816968795	0.206648316947425	0.105255127483535	1.96330878968106	0.0496103047457122	0.322302708314859
BRF1	4754.28152292805	0.221176910214087	0.112787764714194	1.96100091862404	0.0498789157365546	0.323690516014731
FUR1	3049.88264684582	0.226835359981234	0.115967184850964	1.95603058117478	0.0504615517216871	0.324254032133024
CAALFM_C703500WA	1298.58028067559	0.283775970018436	0.145003850104719	1.957023691533	0.0503446829915871	0.324254032133024
2024-04-01	8372.282960395	0.206012916999941	0.105213251206145	1.95805105001744	0.0502240227467987	0.324254032133024
CAALFM_C102040CA	1400.63972009934	-0.322770431023349	0.164709972150976	-1.95962895754418	0.0500391742118743	0.324254032133024
PAM16	2114.88395244497	0.240908570830809	0.123112900695555	1.95681012688141	0.0503697960097232	0.324254032133024
GIT3	3139.70770753365	-0.29343247630865	0.14993609520726	-1.95705027467224	0.0503415578208351	0.324254032133024
CAALFM_C703030WA	453.281724950462	-0.321217577204427	0.164136944654621	-1.95700960487803	0.0503463391148052	0.324254032133024
CAALFM_C307370WA	1990.84286121075	0.307405658312555	0.157131407710872	1.95636036608411	0.0504227176131415	0.324254032133024
BMH1	31146.2690166271	-0.296250218123719	0.15127715738556	-1.95832750458595	0.0501915953861215	0.324254032133024
CAALFM_C111720WA	204.19293649434	-0.833979703407059	0.426715645645826	-1.95441557373611	0.0506520903894727	0.324608538815337
PIL1	17570.8067578172	-1.59143042876124	0.81438036781042	-1.95416109187409	0.050682169074294	0.324608538815337
SKP1	4408.18864503979	0.349541298632009	0.178808040436698	1.95484105624296	0.0506018335533993	0.324608538815337
CAALFM_C102760WA	10234.8834283246	0.227820952764573	0.116869935989311	1.94935464656547	0.0512530867538528	0.327908335470845
CAALFM_C209630CA	341.909489256752	-0.402888225931444	0.206931892561102	-1.94696052379882	0.0515394675821023	0.329382525720146
CAALFM_C106640CA	1082.67912453499	-0.332990429774348	0.171126334025149	-1.94587485129793	0.0516697745251178	0.329757179691777
CAALFM_CR05210WA	748.036522069329	-0.422160811337536	0.216989126443125	-1.94553901505377	0.0517101387793935	0.329757179691777
GIN1	6519.80484998761	0.201820850472515	0.103859194224274	1.94321602415577	0.0519900627737914	0.330922989367401
RPA12	2007.02134253058	0.299544037112106	0.154227460241238	1.94222245924019	0.0521101753136654	0.330922989367401
CAALFM_C207760WA	586.490038140878	-0.393320604246139	0.20242936336155	-1.94300173509733	0.0520159486742746	0.330922989367401
CAALFM_C601550CA	5182.74849726653	-0.243390321075812	0.125319454587366	-1.94215911549578	0.0521178408330922	0.330922989367401
CAALFM_C502510CA	2720.66446172942	-0.39967383100147	0.205902891750822	-1.94107925150048	0.0522486653208767	0.331396168188233
PTC1	2366.66767207595	0.222706986696821	0.114782851155371	1.94024616443237	0.0523497805768578	0.331680095237228
DJP1	3926.60135160143	0.214148081999122	0.110770695388951	1.93325573381281	0.0532047020048031	0.332998661821162
HIS4	17404.4981395519	-0.995816353025949	0.515102849820373	-1.93323790263092	0.0532068975617164	0.332998661821162
CAALFM_C209760WA	1314.28924098011	0.280441041020569	0.144908664742376	1.93529518417098	0.0529540829778678	0.332998661821162
CAALFM_C405890WA	348.789592090419	0.372021697888734	0.192082360273368	1.93678220821151	0.0527719716671547	0.332998661821162
CAALFM_C404810CA	3788.5080577005	0.283410776071278	0.146454236300336	1.93514904881332	0.0529720080359934	0.332998661821162
PGA60	84.2809410859802	-0.668148496604197	0.345285251300532	-1.93506236970038	0.0529826425477469	0.332998661821162
CDH1	2150.75689966505	0.228863717552412	0.118164578004485	1.93682168901518	0.0527671437153339	0.332998661821162
IDI1	6481.93522747282	0.23580480646455	0.121873590023707	1.93483105255766	0.0530110311843967	0.332998661821162
CAALFM_C504870WA	161.642266390031	-0.526058161628841	0.271947034380772	-1.93441404068511	0.0530622415088417	0.332998661821162
CAALFM_C504900CA	2587.99690555823	0.342100000971536	0.176979229429949	1.93299519990816	0.0532367891222754	0.332998661821162
CAALFM_C201680CA	1830.83052805242	-0.428845809936038	0.22144769842244	-1.93655573298378	0.0527996735635152	0.332998661821162
CAALFM_C202090WA	2305.96699211896	0.252884679083141	0.130790963282879	1.93350268807329	0.053174302260208	0.332998661821162
CAALFM_CR07750CA	6109.13069412008	0.215859608659943	0.111770304501363	1.93127870254044	0.0534485956945225	0.333115026629831
CAALFM_CR07230WA	3773.94539683568	0.205847422589894	0.106670004265583	1.92975920463435	0.053636680401229	0.333115026629831
CAALFM_C209280CA	421.087637271557	-0.525447851801489	0.272345572167349	-1.92934237050351	0.0536883729641785	0.333115026629831
TEA1	1144.56341222297	-0.249526468664904	0.129303716683553	-1.92977027315907	0.0536353083345293	0.333115026629831
GSH2	5641.40051768356	0.220293977089517	0.114213571240159	1.92878985130673	0.0537569562480665	0.333115026629831
CAALFM_C300360WA	590.728761069967	-0.510294217151127	0.264575637130633	-1.92872715978445	0.0537647426602683	0.333115026629831
CAALFM_CR01180WA	1441.9113577435	0.301852573037335	0.15640594579225	1.92993029458278	0.0536154751743051	0.333115026629831
CAALFM_C201030WA	3642.8966589075	0.227212824739279	0.117748789043163	1.92964043694742	0.0536514048209959	0.333115026629831
RTF1	6244.1028754097	0.244845213927619	0.126904567557247	1.92936486558822	0.0536855822353701	0.333115026629831
COX7	8439.89931360837	0.273573907724086	0.141956172359133	1.92717162753569	0.0539582446000701	0.333962384559424
GCD6	12692.915745721	0.197010377244587	0.102311615234344	1.92559150584551	0.0541554001678556	0.334830551878149
RAD23	12384.7064940068	0.204448382784732	0.106249152554203	1.92423542089366	0.0543250811416607	0.335175500628737
ARA1	500.120289945253	0.361086097018488	0.187615572898409	1.92460621173494	0.0542786417035644	0.335175500628737
CAALFM_C114320CA	1674.04054473597	-0.988894418530637	0.514041975732878	-1.92376199846472	0.0543844227803377	0.335190274853474
RPL30	63937.1856680324	0.230725243680135	0.119985442045798	1.92294364838084	0.0544871272771057	0.335471999114063
CAALFM_C108660CA	913.983874266678	0.26539537220233	0.138139364157794	1.92121466477269	0.0547046501148169	0.336459321395833
CAALFM_C400840WA	2078.74641243951	0.240561748626117	0.125249986445469	1.92065289149433	0.0547754823178189	0.336543307852487
CAALFM_C202820CA	1746.25380854359	0.249601038072464	0.130028125629178	1.91959267938916	0.0549093694682158	0.337014127935264
RAD3	7770.00980231345	0.23645773791741	0.123236303927161	1.91873441820495	0.0550179533338825	0.337328826378367
RPL23A	49053.272933516	0.260990770234912	0.136252426218267	1.91549447946581	0.0554294725074931	0.338363499080308
NCB2	2100.53480578373	0.308879691684086	0.161282747886232	1.91514402955218	0.0554741380585282	0.338363499080308
CAALFM_C101040WA	1434.55787990178	0.249523937203683	0.130255307003706	1.91565275107434	0.0554093102964705	0.338363499080308
CAALFM_C301020WA	1004.61077496624	-0.265437972629862	0.13855919172179	-1.91570093135957	0.0554031738263075	0.338363499080308
PGA4	2445.4404480429	-1.37796700456907	0.719037038795254	-1.91640615186925	0.0553134183853393	0.338363499080308
TRY2	1686.08007498252	0.229000525011301	0.119623262432683	1.91434776442559	0.0555757351590707	0.338632274478561
MTR2	1520.22557060517	-0.421355010420076	0.220217125058958	-1.91336168932034	0.0557017653288276	0.339049214814353
ELP3	5459.42124181701	0.220844064751182	0.115476452232622	1.91245973080556	0.0558172529758072	0.339401189065704
ENT3	13814.1463203803	0.187465851236993	0.0982948185276702	1.90717938183304	0.0564973624807822	0.34019946126165
HAP41	3228.04325148886	-0.269462227532684	0.141297144109904	-1.90706067861562	0.0565127303920369	0.34019946126165
CAALFM_C503630CA	1455.71502694553	0.274651123403744	0.144026070733276	1.90695422020069	0.0565265159894484	0.34019946126165
FGR16	474.641181798301	0.335022431173056	0.175580944145495	1.90807967688931	0.0563809189925539	0.34019946126165
EFG1	3287.24805384457	-1.04055265212377	0.544918241282409	-1.90955738548032	0.0561902263914861	0.34019946126165
PHO13	1086.48937357742	0.249983351389261	0.130928805242226	1.90930751202363	0.0562224338202392	0.34019946126165
CAALFM_C601850WA	3269.92107753441	0.207307491877405	0.108613546955001	1.90867067404854	0.0563045885387333	0.34019946126165
CAALFM_CR00690CA	1271.74113492412	0.237655322038908	0.124549091861527	1.90812569153963	0.0563749728627679	0.34019946126165
CAALFM_CR01350CA	3497.69533471123	0.237979144817282	0.124734679881149	1.90788275597482	0.0564063715108634	0.34019946126165
FBA1	192817.850745622	0.237202682081495	0.124228265149912	1.90940992209182	0.0562092318203711	0.34019946126165
LSC1	27707.4050767681	-0.274126357671422	0.143825644626893	-1.90596300390345	0.0566550057616736	0.340624477950164
CAALFM_C206120CA	190.173429273929	-0.540569413642954	0.283783895075592	-1.90486290104292	0.056797894815856	0.341135111108294
CAALFM_C114160WA	3734.55197718746	0.252864676719312	0.132817949419707	1.90384415528248	0.0569304839439101	0.341554939947019
PCK1	6134.64466038275	-0.251847185243934	0.13234290018434	-1.90298977046095	0.0570418800489161	0.341554939947019
CAALFM_C202390WA	577.007236665247	0.345806970679216	0.181698390774443	1.90319225836454	0.0570154629603039	0.341554939947019
CAALFM_C600900CA	733.810592165394	0.310962823094972	0.163603617871316	1.90070871989863	0.0573401757642504	0.342643933551653
DBF4	4590.27326040334	0.233721837353349	0.122942782079899	1.90106188748402	0.0572939069173047	0.342643933551653
PMT1	22599.6741835531	-0.235113030231693	0.123774483187644	-1.89952746460074	0.05749515906603	0.343221608785652
CAALFM_C403300CA	116.638046150459	-0.679328146745879	0.358047285164443	-1.89731405569485	0.057786500993269	0.34360898576066
CAALFM_C204700CA	979.736481559041	0.255258403525463	0.134597397275945	1.89645868858924	0.0578994177083432	0.34360898576066
RPS25B	97546.9547530326	0.229385920252828	0.121031264726506	1.89526169763797	0.0580577398790901	0.34360898576066
CAALFM_C210130WA	214.898827624352	-0.574291663256756	0.303047891237149	-1.89505249784875	0.0580854469642978	0.34360898576066
PBP2	13720.356888203	0.199398403977894	0.105110377968706	1.89703821669503	0.0578228943907835	0.34360898576066
CAALFM_C106820WA	3375.16872906472	-0.373764673163287	0.197186658192959	-1.89548662464544	0.0580279620839633	0.34360898576066
POL5	6014.40211693562	0.24113717825532	0.127237287786409	1.89517697563714	0.0580689594067268	0.34360898576066
CAALFM_C700490CA	1216.48264907374	0.31660042312364	0.16703445798573	1.89541982499616	0.0580368042777731	0.34360898576066
CSA1	2151.43600016291	-0.478219591009441	0.252169752623786	-1.89641932084892	0.0579046190411685	0.34360898576066
CAALFM_C403020WA	4542.52103345088	0.216138435931494	0.114131773827297	1.89376217229876	0.0582565847645144	0.344275359361377
RNH35	1110.73929247939	0.32936921834843	0.174015269452673	1.89276044214044	0.0583897343912623	0.344716125001976
HGT9	67.2046274768057	-0.735595782643248	0.389320049552974	-1.88943719566428	0.0588332708032512	0.346504202348893
CAALFM_CR08900CA	2553.1790907458	-0.348040647036893	0.184226864824998	-1.88919595069647	0.0588655771265196	0.346504202348893
CAALFM_C307450CA	969.07630296731	-0.294540916779032	0.155910323410336	-1.88916878841844	0.0588692154857107	0.346504202348893
RPL14	62734.1987011838	-0.190270214934699	0.100916304792517	-1.88542590145263	0.0593723597905482	0.346809264976461
TAR1	137234.906358394	1.04002736746601	0.55167128727005	1.88523019316919	0.0593987660987641	0.346809264976461
DIT1	311.874682192407	-0.394533973294333	0.20928676954427	-1.88513575967294	0.0594115112010633	0.346809264976461
CAALFM_C600250WA	1582.32088425374	-0.447856097353476	0.237314104714979	-1.88718701693422	0.059135175927794	0.346809264976461
CAALFM_C110890CA	3145.59193749394	0.274862076006491	0.145776431130326	1.88550421954535	0.0593617953040448	0.346809264976461
CAALFM_C210460CA	5419.14790345515	0.210861224353727	0.11170513570672	1.88765917537882	0.0590717203362063	0.346809264976461
CAALFM_C402770CA	1163.0554743259	0.239521599537775	0.12695429351652	1.88667584926229	0.0592039379245851	0.346809264976461
SEN1	14504.1920761499	-0.271143498695694	0.143854853585905	-1.88484080958573	0.0594513333947076	0.346809264976461
CDR1	47777.1632813623	-0.209820588136548	0.11124536893796	-1.8861062724648	0.0592806352386635	0.346809264976461
RPL38	41859.0864089206	-0.289322280979941	0.153735059859889	-1.88195380574622	0.0598422879523155	0.347513250195717
ILS1	88810.0951770574	-0.41977844372813	0.223214522092877	-1.88060543638583	0.0600256116799661	0.347513250195717
CAALFM_C106910CA	4245.08600638385	0.222003477090794	0.117882869817563	1.88325477174392	0.059665849568463	0.347513250195717
PRO1	5211.43226658903	0.248368672445686	0.132078124563604	1.88046789175962	0.0600443383365689	0.347513250195717
NPR2	2558.95784173011	0.245947943479257	0.130751151342964	1.88103845322271	0.0599666881981008	0.347513250195717
XOG1	1491.21892092533	0.300387211334065	0.159688847729348	1.88107820680866	0.0599612810679726	0.347513250195717
SUA71	9816.09350201402	0.214356446561935	0.113916262585946	1.8817018895806	0.0598765030495409	0.347513250195717
HTS1	3305.66717213322	-0.406720171671268	0.216175018451719	-1.88143928278237	0.0599121874120892	0.347513250195717
CAALFM_C302710WA	2490.11242394647	0.271460500251811	0.144488010746175	1.87877526204365	0.0602751862146261	0.347823280450284
CAALFM_C502500CA	2209.82899025667	-0.457037960184879	0.243208450745814	-1.87920262960988	0.0602168307275776	0.347823280450284
TOM40	24682.1640295201	-0.230143549693224	0.122445785481525	-1.87955468445215	0.0601687941113799	0.347823280450284
SEC14	6334.19236503138	-0.21811189241884	0.11625045162832	-1.87622404355206	0.0606245218698629	0.349496509036252
PIF1	5100.86575256239	-0.498592990844312	0.265901783365495	-1.87510209421563	0.0607786795130363	0.350042375355902
VPS11	2003.62400828326	-0.238867778163545	0.127521818385919	-1.87315222749302	0.0610473670252384	0.350251349029298
CAALFM_C604190CA	447.627206390724	-0.383906139972353	0.204878174039389	-1.87382644233516	0.0609543505744328	0.350251349029298
KGD2	5189.90889556986	-0.281356207536258	0.150186556046023	-1.87337811681387	0.0610161896525099	0.350251349029298
CAALFM_C604530CA	16693.8625128298	0.182528763214929	0.0974825191310504	1.87242558811541	0.0611477477162914	0.350251349029298
CAALFM_CR03230WA	2090.96000970261	0.247277359030703	0.132317470055156	1.86881867471942	0.0616480458026423	0.350251349029298
CAALFM_C400230WA	2728.20742064951	0.262231801660362	0.140301104584458	1.86906441283579	0.0616138533885982	0.350251349029298
PEX2	873.901632149831	0.262926231146145	0.140593910309114	1.87011109206698	0.0614683924810763	0.350251349029298
AGO1	2117.28314368251	-0.217565588492502	0.1163187586815	-1.87042563863867	0.0614247343770067	0.350251349029298
CAALFM_C105370CA	949.483972960569	-0.297423311515754	0.159143824038067	-1.8688963477754	0.0616372365458589	0.350251349029298
CAALFM_C112240CA	1405.281855811	-0.237364708238556	0.126903686042106	-1.87043194442595	0.061423859415563	0.350251349029298
RDH54	1884.37595754383	-0.360047976340591	0.192292494571608	-1.87239744922292	0.061151637676365	0.350251349029298
GLX3	1607.67252270865	0.225481340304353	0.120618741897911	1.86937234426799	0.0615710294559946	0.350251349029298
CHS5	7749.44888245234	0.192934571528405	0.103160877120723	1.87023004178827	0.0614518796029699	0.350251349029298
CAALFM_C109810WA	1819.22024688502	0.223980930062164	0.119753507804025	1.87034963876553	0.0614352805744126	0.350251349029298
TPD3	5067.8341008306	-0.195861719869544	0.104833047145527	-1.8683203932597	0.0617174257386352	0.350307394308204
CAALFM_C106030CA	267.611817534833	-0.366942601197177	0.196646913548891	-1.86599725658011	0.0620417493235534	0.351808994719109
DUR35	118.361858063654	-0.645786682836861	0.346321673831312	-1.86470189893866	0.0622232004613287	0.35249832330643
CAALFM_C210200WA	1274.10450719811	0.35729965036745	0.191843653863799	1.8624522790893	0.0625393659929082	0.35360874950457
CAALFM_C106390WA	387.640392153173	0.368898987163009	0.198062391990065	1.86253929106094	0.062527112523821	0.35360874950457
CAALFM_C402620CA	4746.69311007551	0.300908915137274	0.161644834472836	1.86154364980862	0.0626674424877492	0.353992866106422
SMF3	3507.95064154059	0.213151775014112	0.114622057393482	1.85960520916486	0.0629414017906826	0.355199511927093
GIM5	1910.47661716658	0.269688657637176	0.145058069980708	1.85917720863819	0.0630020242389748	0.355201067692151
ECM22	2411.98610060517	-0.22107933496268	0.119017943551418	-1.85752944779432	0.0632358656043237	0.35617828224598
CHS1	9290.76463043138	-0.241074579670797	0.129940013329374	-1.8552759345939	0.0635568329492928	0.35696137284307
ASR3	1130.85594899971	0.28684567594094	0.154597563296381	1.85543465126307	0.063534182998574	0.35696137284307
PGA33	1691.97898952293	-0.399523182640323	0.215325023027683	-1.85544242384202	0.0635330739698764	0.35696137284307
CAALFM_C107490CA	1218.85844251349	-0.306150543346291	0.165081979815057	-1.85453641693221	0.0636624551314662	0.35721373775387
CAALFM_C209910CA	494.495443246302	-0.375907921041554	0.202865814932504	-1.85298800178149	0.0638840783951194	0.357435062199308
CAALFM_C209040WA	3068.98258583989	0.205558382945403	0.110886609261804	1.85377102171173	0.0637719259512699	0.357435062199308
CAALFM_CR03460WA	1587.96282716894	0.239450671396775	0.12919732603105	1.85337172798165	0.0638290967098696	0.357435062199308
CAALFM_CR00990WA	605.703946673502	-0.354437654319799	0.191687829107715	-1.84903577848248	0.0644526465990885	0.359590084439813
CAALFM_C602740WA	5787.5955684153	0.253429921139036	0.137070459486346	1.84890254317912	0.0644718864160833	0.359590084439813
CAALFM_CR10420WA	1944.02975021144	-0.221964755613044	0.120125828190571	-1.84776878508519	0.0646357983923415	0.359590084439813
CAALFM_C200410CA	12356.8793259345	0.220782367720713	0.11948212376899	1.84782761434321	0.0646272847584066	0.359590084439813
GPM1	95688.5501017542	0.242198408989858	0.131062192147305	1.84796549654566	0.064607334391696	0.359590084439813
CAALFM_C103460CA	1754.26589473895	-0.432099846159188	0.233648782254197	-1.84935629447915	0.0644063819637437	0.359590084439813
CAALFM_C701480WA	1129.54462733708	0.278917813369563	0.151020473313233	1.84688742691898	0.0647634573414998	0.359960066017061
CAALFM_C110280CA	1998.24723996506	0.286221215011298	0.155046228113991	1.84603791071181	0.0648867010229584	0.360304832284088
CAALFM_C111970CA	1051.57603681603	0.272226010217986	0.147739159365992	1.84261242169115	0.0653856189874496	0.362733038039706
CAALFM_CR08620CA	2765.62066706871	0.222595058306487	0.120833262809616	1.84216707494861	0.0654507149058746	0.362752267359678
RFC1	10093.464818325	0.182674986450725	0.0993013513882288	1.83960221987854	0.0658266582354135	0.363212414089127
CIP1	45.7063660775474	-0.806176264725617	0.438001934287477	-1.84057695096044	0.0656835780056636	0.363212414089127
CAALFM_CR03020CA	3243.30116763398	-0.25123923464678	0.136580479482294	-1.83949591917599	0.0658422775795274	0.363212414089127
SET1	4717.85970384979	0.225651495269998	0.122668816663054	1.83951799168175	0.0658390340941715	0.363212414089127
CAALFM_C301660WA	1254.98105576167	-0.34774048576376	0.189033441227835	-1.8395712605403	0.0658312069452207	0.363212414089127
CAALFM_C101580WA	3973.01710737932	0.26106695462227	0.142058995911329	1.83773616691775	0.0661012917554257	0.364299815798161
VMA10	3009.47348823798	-0.343443579002349	0.186960420477241	-1.83698548669106	0.066212037951747	0.364568807655737
CAALFM_C201170CA	4119.87241989032	-0.298719213443068	0.162676840967215	-1.83627375394676	0.0663171794450344	0.364806465620068
CAALFM_CR07910CA	3769.611609814	0.214762228610286	0.117029473414977	1.83511232122489	0.0664890486830305	0.365410402005898
CAALFM_C305840WA	51.010261738252	-0.760553828887801	0.414607113136388	-1.83439647992149	0.0665951617655589	0.365652166186641
RHO3	4323.38484548595	0.217583330330931	0.118657203223355	1.83371362563941	0.0666965149418229	0.365867369009851
CAALFM_C105890WA	64.4571083768503	-0.700160050495826	0.381968780510455	-1.83302952026641	0.0667981811513007	0.366083886644838
CAALFM_C404230WA	642.03117142651	-0.284711557441158	0.155566427576018	-1.83016067076576	0.0672259168658277	0.368085345741639
PPH3	673.57693137127	0.322338251172807	0.176305543421249	1.82829334187547	0.0675055385483406	0.369272862356443
CAALFM_C502680WA	232.179863173775	-0.445017748914139	0.243473102347526	-1.82779019375591	0.0675810455144732	0.369342649859043
SIN3	18346.7988847727	-0.257142260325895	0.141064683323054	-1.82286773888692	0.0683234251318798	0.369450247338262
NHP6A	31640.5437343273	0.232314266513847	0.127918202145114	1.81611578819958	0.0693526123183527	0.369450247338262
CAALFM_CR04750WA	1295.80070465504	-0.238609322209855	0.130933936200595	-1.8223642329388	0.0683997378554446	0.369450247338262
CAALFM_C110440WA	4653.92833522216	-0.268504167346165	0.147534332167191	-1.81994362533791	0.068767590434865	0.369450247338262
CAALFM_C303740WA	566.16267188656	0.319798839359712	0.175931363371053	1.81774774680301	0.0691026963965517	0.369450247338262
CAALFM_C111770CA	7696.09209154495	-0.321133062596815	0.176437051920621	-1.82009991156105	0.0687437910884026	0.369450247338262
ECM7	2045.05519601788	0.216445265726952	0.118984759667167	1.81910075149464	0.0688960604476264	0.369450247338262
CAALFM_C103750WA	570.367854605315	0.313942087826598	0.172221487982162	1.82289731383063	0.0683189448507279	0.369450247338262
CAALFM_C208840WA	967.54920611593	-0.249948519787468	0.137255206858411	-1.82104945603492	0.0685993394147723	0.369450247338262
CAALFM_C305410WA	5439.31873479816	-0.216229559764087	0.118757488709045	-1.82076568067086	0.0686424832449753	0.369450247338262
CAALFM_C114530WA	1755.47432805414	-0.23147608402378	0.126999743188673	-1.82265001654291	0.0683564151253887	0.369450247338262
ARR3	217.889466164873	-0.466553259927299	0.256112761119741	-1.82167127435392	0.0685048790946744	0.369450247338262
CYS3	44940.8626793791	0.19069821678521	0.10502911162166	1.81567009223262	0.0694209944879575	0.369450247338262
ZCF4	25.1323863221792	-1.20924209131129	0.663311042357244	-1.82303928940175	0.0682974404641024	0.369450247338262
BRN1	3893.6995277368	0.204325418355206	0.112024013843072	1.82394302208662	0.0681606866484886	0.369450247338262
CAALFM_C306040WA	52.4451887082445	-0.882403774253481	0.483555997246122	-1.82482231484837	0.0680278472901213	0.369450247338262
CAALFM_CR00810WA	458.552055860068	-0.331773908112627	0.182183298398742	-1.82109946975753	0.0685917378815409	0.369450247338262
CAALFM_CR00380WA	147.864213467824	-0.498614750207798	0.274374693447562	-1.81727674641791	0.0691747486931488	0.369450247338262
WSC2	567.504847840174	-0.498846326549372	0.274550065641572	-1.81695941461045	0.0692233279941784	0.369450247338262
MAL2	758.202427536762	0.278273591487407	0.153175762454517	1.81669467171764	0.0692638780655604	0.369450247338262
DPB4	2866.96936943486	0.221640610814419	0.122058805278094	1.8158510589174	0.0693932224865685	0.369450247338262
CAALFM_C307480WA	2367.13060762854	0.214309805434281	0.11783375116159	1.81874720376498	0.0689500065226872	0.369450247338262
KRS1	20037.4856984304	-0.240118627296573	0.131414305972195	-1.82718788125989	0.0676715253486076	0.369450247338262
RPS12	30458.2095707641	-0.221393138617556	0.121256828961204	-1.8258199601145	0.0678773856927062	0.369450247338262
HEM2	5134.11422322218	0.219261887727345	0.120635917733565	1.81755062544145	0.0691328439555134	0.369450247338262
EXG2	1501.52322899673	0.247144894768644	0.135907782089338	1.81847493181947	0.0689915747834253	0.369450247338262
RAD16	1873.55219610474	0.240290273781457	0.131961995667188	1.82090512171002	0.0686212805197093	0.369450247338262
CAALFM_C302260CA	1280.97072682692	-0.275226961691971	0.151221231119924	-1.8200285743852	0.0687546535104626	0.369450247338262
MSH6	12760.4653222418	0.185810373106578	0.102028255314308	1.82116583817072	0.0685816516849553	0.369450247338262
WH11	5285.53674462391	0.405783003901636	0.223808597395871	1.81308050103138	0.0698194061247605	0.369470304827133
CAALFM_C601120CA	281.532683719221	0.386506058284184	0.213157226722806	1.81324398063597	0.0697941992129753	0.369470304827133
YPT52	2042.25170605302	0.223287364486733	0.123075814781342	1.81422617338287	0.0696429121905032	0.369470304827133
CAALFM_CR03540WA	992.365472019084	-0.245752609923904	0.135548922980582	-1.81301779844543	0.0698290762158393	0.369470304827133
PDC11	192117.454131549	-0.360979194969734	0.19896340208873	-1.81429947005406	0.0696316331176472	0.369470304827133
LAT1	6406.4265837216	-0.320470918071042	0.176783220096738	-1.81279036492082	0.0698641605967719	0.369470304827133
MES1	22928.9327898146	-0.194854209428886	0.107348772871952	-1.81515078575991	0.0695007403901529	0.369470304827133
CAALFM_C107690CA	2502.53899217641	-0.226848588620568	0.125285084127411	-1.81065918740869	0.0701936241302577	0.370291927820126
IFF4	347.738963433448	-0.364094698212919	0.201032987073796	-1.81111917756694	0.0701224055355486	0.370291927820126
YNK1	30419.2157797992	-0.192942375200336	0.106564748352521	-1.81056473349024	0.0702082554276692	0.370291927820126
CAALFM_CR07480WA	639.281370547942	-0.408725666842031	0.226050689937228	-1.8081151044287	0.0705885878375946	0.371964572974111
CAALFM_CR10640WA	802.603686620388	-0.35788640761045	0.198128265121443	-1.80633695748097	0.0708657223639032	0.373071376761877
ADE2	11924.0447419528	0.187777466540486	0.103976834089984	1.80595483776683	0.0709253942569725	0.373071376761877
CAALFM_C304590WA	8810.96706617682	-0.225920122873461	0.125487050997655	-1.80034610007436	0.0718060059348085	0.37654735659898
GAP2	331.12297602703	-0.440852378636627	0.244789173879559	-1.80094720550647	0.0717112016275011	0.37654735659898
MUB1	3257.00127462271	0.195989836729994	0.108876145717618	1.80011733000097	0.0718421137377939	0.37654735659898
CAALFM_C702450WA	1506.08930177114	0.24532212826331	0.136233547614041	1.80074682455106	0.0717427936298114	0.37654735659898
ARP2	7653.29160224982	0.230017171661497	0.127969356971217	1.79743945820742	0.0722658813035444	0.376956543641771
CAALFM_C302760CA	7892.50709832509	0.180856289864642	0.100632455400919	1.79719643274242	0.072304440667951	0.376956543641771
CAALFM_C702250WA	34.1586509957204	-0.913374975048472	0.50783461549185	-1.79856777617226	0.0720870785007608	0.376956543641771
WSC1	1598.01235710299	-0.267726397055584	0.148927526902105	-1.79769584995236	0.07222521944785	0.376956543641771
BUD31	800.778778155742	0.297001964136676	0.165177135214447	1.79808157921545	0.0721640809052809	0.376956543641771
CAALFM_C110230CA	3652.37430100096	0.197449970791096	0.109760492515849	1.79891658888635	0.0720318760648358	0.376956543641771
PRN2	319.985878353677	-0.337178590144358	0.18774743224866	-1.79591585411291	0.0725079006059021	0.377375147274253
CAALFM_C504990WA	707.175199552242	0.31022867870708	0.172744270855218	1.79588403812878	0.0725129615302719	0.377375147274253
OPT1	7308.9548477849	-0.29859150126213	0.166308283142784	-1.79540967905835	0.0725884514712486	0.377434298020998
CAALFM_C204790CA	2322.42216592853	-0.208873595983667	0.116420617257394	-1.79412891723353	0.0727925944731326	0.377772379119557
FRE30	7886.88395290255	-0.205380271345743	0.114567913833809	-1.79265087818274	0.0730287656124969	0.377772379119557
CAALFM_CR06530WA	2711.62900154233	0.299004325603687	0.166640756774748	1.79430489509753	0.072764517221124	0.377772379119557
CDC15	1123.08015280476	-0.376474093167069	0.210063867971618	-1.79218871290105	0.0731027420688372	0.377772379119557
GRP2	4045.42783188719	0.20893655795384	0.116549965828354	1.79267798552208	0.0730244285803366	0.377772379119557
LPI9	3768.68796086328	-0.218715121021407	0.12201584315286	-1.79251411431385	0.0730506503286398	0.377772379119557
CAALFM_C302080WA	1526.60595071004	-0.35787191571056	0.199509027525063	-1.79376301989945	0.0728510017436195	0.377772379119557
UBP6	8690.02230030582	0.202452275188805	0.113062751150124	1.79061868855456	0.073354505950387	0.378408958829078
ZCF32	732.273309215576	-0.553295687165446	0.308979075948159	-1.79072218876814	0.0733378871930966	0.378408958829078
ZCF19	231.21066917794	-0.398189093950428	0.222428166887027	-1.79019186069484	0.0734230731261996	0.378431005622426
CAALFM_C209810CA	251.002247148867	-0.362815055317526	0.20281621951573	-1.78888580106576	0.0736332089616032	0.378850583870626
CAALFM_CR08420WA	4298.61672301607	0.1892277206057	0.105775914384352	1.78894904106538	0.0736230227715724	0.378850583870626
CAALFM_C206140CA	87.4016827306252	-0.582914123575999	0.325969377784578	-1.78824810949336	0.0737359876012063	0.379048055039913
CAALFM_CR03330WA	1249.40580332959	0.237167266786673	0.132753930071585	1.78651785795558	0.0740154484006605	0.380152643356272
IPK2	1063.28853877932	0.285621491263996	0.159917612997261	1.78605399312012	0.0740905163106218	0.380206433308038
CAALFM_C210830WA	707.163162831375	-0.359569215987079	0.201418234690948	-1.78518700920398	0.0742309884052447	0.380595468426194
CAALFM_CR09610CA	546.630221184529	0.274962537669025	0.154131343032664	1.78394953459112	0.0744318658124504	0.381293265597983
CAALFM_C401930CA	1882.02251148358	0.229550572886264	0.128728524736652	1.78321450786351	0.0745513917198117	0.381573471011141
KIC1	2686.88738942851	-0.294223530540392	0.165310679871234	-1.7798216713498	0.0751051498029924	0.382129268512248
KGD1	34992.3748672467	-0.798826852848441	0.448541428761042	-1.78094330116831	0.0749217137789254	0.382129268512248
CAALFM_CR07600WA	8771.39134220827	0.177846236026192	0.0998537979225852	1.78106631621637	0.0749016176687194	0.382129268512248
CAALFM_C202730WA	3323.43144438337	0.24071729205439	0.135252293365346	1.77976495676979	0.0751144348740521	0.382129268512248
RPD31	3929.87064965561	0.189563162408144	0.106377440482822	1.78198649589388	0.0747514339240464	0.382129268512248
CAALFM_C502730CA	2692.0102445001	0.241171288086515	0.135447378997458	1.78055337705015	0.0749854420633066	0.382129268512248
PGA6	8713.10453499425	-0.965256834527683	0.541763181998165	-1.78169515131605	0.0747989580253214	0.382129268512248
LTP1	1986.55852023909	0.292094405695576	0.164511290629231	1.77552801742883	0.0758107436325472	0.382380661986379
URE2	2059.28713050037	-0.263961778129073	0.148402724432619	-1.77868552709033	0.0752913332866715	0.382380661986379
CAALFM_CR09670CA	2625.56097739815	-0.196951586990331	0.110843790550107	-1.77683915366732	0.0755947078325232	0.382380661986379
CAALFM_C209710CA	1097.90542404972	0.2364573916451	0.133150673174077	1.77586328336443	0.0757554540123784	0.382380661986379
GCN1	82487.3051474132	-0.320452918166111	0.18047009956576	-1.77565657101743	0.075789539618609	0.382380661986379
CAALFM_CR04620CA	35.279502045425	-0.983745108897582	0.554062983388443	-1.77551133786517	0.0758134951644757	0.382380661986379
CAALFM_CR00040CA	925.853116092422	0.323949030791996	0.18244478263127	1.7756004097235	0.0757988024352864	0.382380661986379
CAALFM_C200200WA	1508.73098337508	0.229986934363861	0.129494152823312	1.77604107482494	0.0757261472914682	0.382380661986379
LEU2	2974.24151655076	0.200038657196463	0.112572894112492	1.77697001372789	0.0755731736359166	0.382380661986379
RPP1A	51642.0217535109	-0.263031092996265	0.147951783166663	-1.77781630857377	0.0754340290883128	0.382380661986379
CAALFM_C206490WA	1506.4549262266	0.267510012640379	0.150852251125097	1.77332463152002	0.0761749298040924	0.382416638804643
HBR3	7465.74647682361	0.245748917325539	0.138529531340346	1.77398216068292	0.0760661011550084	0.382416638804643
PHO23	2194.93459042697	0.218053592541135	0.122850845522566	1.77494580207087	0.0759068365914664	0.382416638804643
CAALFM_C209660WA	5342.30574698522	0.209304118318965	0.118069597411901	1.77271815020069	0.0762754220109838	0.382416638804643
CAALFM_CR03730CA	354.002066692164	-0.343282620799848	0.193619572879759	-1.77297478604104	0.0762328850031369	0.382416638804643
FRP2	570.588128799696	-0.48759687495775	0.274954383760259	-1.7733737076289	0.0761668027594535	0.382416638804643
CST20	2003.50906885745	-0.317855012714925	0.179235460964932	-1.77339356287936	0.0761635149143475	0.382416638804643
LIG4	1873.17120274689	0.221856944585967	0.125229794717086	1.7715987244663	0.076461191591488	0.383021764857445
RPL15A	161785.188726876	0.22527028528593	0.127210246394408	1.77085016082346	0.0765856220397822	0.383318853168502
CAALFM_C109620CA	952.45169980724	-0.238495202802946	0.13473285979919	-1.7701339016956	0.0767048371712622	0.383589355641503
CAALFM_C604060WA	3972.16736921548	-0.225581664823633	0.127864122784714	-1.76422955799295	0.0776933381944224	0.38425354298064
CAALFM_C104990CA	2228.82477086127	0.228015300908075	0.129213449450401	1.76464061502824	0.0776241849447298	0.38425354298064
CAALFM_C107590CA	1255.2616734548	-0.223035722181726	0.126172916494983	-1.76769887213152	0.077111258654904	0.38425354298064
GAL7	2729.51718205889	-0.228945924277688	0.129675165745323	-1.76553407864795	0.0774740480268086	0.38425354298064
ARL3	2132.72861656548	0.256148510645891	0.145055196507494	1.76586924710868	0.0774177876360064	0.38425354298064
DAL52	50.5563026543218	-0.72288907251187	0.409113724530477	-1.76696363179089	0.0772343191738006	0.38425354298064
NSA1	7196.47112242792	0.184763764671435	0.104571362096113	1.76686772523452	0.0772503832821284	0.38425354298064
SOD6	490.518709667129	-0.291557123801629	0.165258256293117	-1.76425148335401	0.0776896483645712	0.38425354298064
CAALFM_C307100CA	1920.90464111391	0.212317088942583	0.120350721291481	1.7641530242961	0.0777062192067896	0.38425354298064
YAE1	556.969003642633	-0.277593903970767	0.156970423790635	-1.76844718429898	0.0769861743677244	0.38425354298064
IFH1	11189.6966497767	0.195250085675841	0.110663695087158	1.76435537889878	0.0776721656725019	0.38425354298064
CAALFM_C103040WA	982.062407238986	0.306881056184669	0.174018584103926	1.76349588042503	0.0778168914768812	0.38425354298064
TIP1	1343.32686441637	0.227351744898401	0.128916318224753	1.76356064173377	0.0778059790630855	0.38425354298064
HSK3	534.002992491853	0.289090009695167	0.163888296090332	1.76394542253235	0.0777411684028905	0.38425354298064
CAALFM_C304380CA	9615.01939983975	-0.255880774347845	0.144879916796916	-1.76615765666489	0.077369402704211	0.38425354298064
CAALFM_C206570CA	1141.73938915371	0.362508453345787	0.205767339770748	1.76173951487962	0.0781133182645274	0.385071181997495
CAALFM_C209000CA	163.00855635395	-0.525865686245793	0.29846227047357	-1.76191679240194	0.0780833569852873	0.385071181997495
ATP4	28164.8254363784	-0.254147058572835	0.144394515118901	-1.76008803633268	0.0783928809314387	0.385529613270004
SEC12	8774.95879612348	-0.269431023524228	0.153048168157542	-1.76043285436051	0.0783344428905808	0.385529613270004
FUN12	59705.2533914323	0.190359742252384	0.108157133906443	1.76002946247676	0.078402811261331	0.385529613270004
SAS10	7770.45950038214	0.216333456635425	0.122951572790704	1.75950133638129	0.0784923934590061	0.38564793647722
CAALFM_C502800CA	77.9354244512691	-0.672182113664541	0.382134730037229	-1.75901864140706	0.0785743423476952	0.385728589706867
PHO8	124.690364680012	-0.478015299580581	0.271878096900615	-1.75819716641359	0.07871396721727	0.386092009200709
CAALFM_C403400WA	2870.04410587357	0.224153154996348	0.127594544570079	1.75676127652336	0.0789585080471635	0.386348327074534
CAALFM_CR03870WA	110.511742933126	-0.771716778934934	0.439171893776592	-1.7572089422633	0.0788822016203807	0.386348327074534
CAALFM_C108150CA	112.880166507259	-0.494615843955799	0.28155418559431	-1.75673411820092	0.0789631392236943	0.386348327074534
MET16	2938.58966572478	0.196854224781602	0.11212887928842	1.75560681628905	0.0791555675533108	0.386809917057042
CAALFM_C207740WA	13914.506889937	0.175485856385668	0.0999832331077958	1.7551528484428	0.0792331666556706	0.386809917057042
CAALFM_C404800WA	19371.5076050762	-0.246472339069516	0.140437891423214	-1.75502734035478	0.0792546313236141	0.386809917057042
UBA4	2782.12171756659	0.22679306977711	0.129308351696904	1.75389343998992	0.0794487678677208	0.387436162112183
PMT6	9112.73957677889	-0.313315968274459	0.178739288677697	-1.75292164689897	0.0796154573401042	0.387927634026369
CAALFM_CR02100CA	855.003212395184	0.272925270539731	0.155801790653783	1.75174668657189	0.0798173751862294	0.388268653178633
CAALFM_CR10140WA	27935.4882191343	-0.210069706071896	0.119903890777723	-1.75198406581586	0.0797765478626932	0.388268653178633
MRS4	4059.90990076782	0.21058684353439	0.120244208249215	1.75132629338732	0.0798897211057144	0.38829966839656
RAD1	3098.95297255632	0.206316119038446	0.117863636291271	1.75046456676923	0.0800381831571503	0.388700285530517
CAALFM_C400320CA	910.377194293045	0.265864074336039	0.151959357141593	1.74957356583387	0.0801919243813427	0.388895563293284
CAALFM_C703820CA	260.613113032296	-0.364777966772259	0.208553788954502	-1.74908338324095	0.0802766071018246	0.388895563293284
YME1	13759.1398236304	0.207015160212569	0.118348373421545	1.74920156676089	0.0802561833685661	0.388895563293284
MRPL3	4641.61741258571	-0.186832923112138	0.106879728218546	-1.74806697421708	0.0804524308896157	0.389426815967334
OSM1	1304.24004321502	-0.506622903973403	0.28989247704079	-1.74762349525241	0.0805292441704123	0.389478332939233
CAALFM_C402920WA	1830.91692002415	0.225530029992461	0.12914930307171	1.74627368966316	0.0807634054164964	0.390290151298438
CAALFM_C206080CA	2376.31280793003	0.211561487897403	0.121430512958952	1.74224321994686	0.081465894213871	0.393361979772637
SUI2	17791.6103790436	0.194184699093235	0.111531045155178	1.74108203525804	0.0816691998521037	0.394020418302854
ORM1	1207.17780619892	-0.406648631067978	0.233752074857709	-1.73965784609833	0.081919115380322	0.394579306979194
AMN1	1655.12727757028	-0.259781460961096	0.149323692723228	-1.73972030977429	0.0819081413148264	0.394579306979194
CAALFM_C501590WA	694.695324604829	-0.330109716285645	0.189872995170481	-1.73858170820579	0.0821083663149393	0.395167493155955
CAALFM_CR06290CA	1138.5162356858	0.226589837912157	0.130384221722657	1.73786241094525	0.0822350604042384	0.395269052252836
CAALFM_C502400WA	3866.57805153414	0.209200125801871	0.120389126890991	1.73769950164433	0.0822637765901673	0.395269052252836
CAALFM_C401420WA	3570.90326027324	-0.261465531951093	0.150581149681429	-1.73637624964514	0.0824973289112982	0.396067926567619
CAALFM_C604120CA	2405.64392248055	0.197673675051694	0.114094311740084	1.7325462771712	0.0831763450074215	0.399002417859562
PCD1	734.364209085888	-0.268631181284738	0.155195275429148	-1.73092370590481	0.0834653729000097	0.399684634449855
CAALFM_C602330WA	13990.4824617269	-0.302709430129687	0.17483922884972	-1.73135875810729	0.0833877975509389	0.399684634449855
ARP8	5848.41994365254	0.212440690576377	0.122755171702755	1.73060480979807	0.0835222732540472	0.399684634449855
CAALFM_C601520WA	310.366122904769	-0.331622042171978	0.191758150837144	-1.7293765126762	0.0837417308357091	0.399869160756716
PAM17	3216.46539572146	0.245305258554179	0.141844945126817	1.72939020375286	0.083739282105694	0.399869160756716
CAALFM_C402860WA	2263.65596927141	0.201643073061748	0.116607347290139	1.72924843715058	0.0837646407089756	0.399869160756716
TSR2	5316.47088866003	0.22217449713464	0.128545821375888	1.72836810062435	0.0839222507593545	0.400296894626872
CAALFM_C301210CA	2061.45685934865	-0.285146250500384	0.16504927737566	-1.72764313200462	0.0840522248797326	0.400592223191989
CHS8	8644.46852856942	-0.21462368296008	0.124350072229957	-1.72596347642791	0.084353983700658	0.40138039455301
CAALFM_C504960WA	1122.96207547885	-0.296528655323419	0.171770788812848	-1.72630432317861	0.0842926780204107	0.40138039455301
RPS18	101677.756557797	0.258588624458074	0.149923485137299	1.7248039839873	0.0845628035440751	0.401400533597118
CAALFM_C107470CA	1237.46658242522	0.229020965984464	0.132752931646325	1.72516691830665	0.0844973956383158	0.401400533597118
CAALFM_C106430CA	27.5542666436495	-1.11168099428226	0.644393281118852	-1.72515919525427	0.0844987870579327	0.401400533597118
CAALFM_C400050WA	1598.46075084934	0.231729830392361	0.134461844157552	1.72338726903699	0.084818515593091	0.401870655694995
CAALFM_C704160WA	365.073421770192	-0.442994198704875	0.257088291643233	-1.72312086199409	0.0848666709189396	0.401870655694995
CAALFM_C504620CA	1127.92975179603	-0.249853780347101	0.144964442491188	-1.72355217633654	0.084788718280671	0.401870655694995
CAALFM_CR01600CA	2494.33488747242	-0.223414672322693	0.129691556591458	-1.72266166120955	0.0849497272502846	0.401940590510591
CAALFM_C501260WA	80.0580556120095	-0.665385998711487	0.386608290057109	-1.72108569791196	0.0852352741672796	0.402064021487013
CAALFM_CR04390CA	2538.06247670679	-0.327986863617407	0.190556079595698	-1.72120912811229	0.0852128820216302	0.402064021487013
UTP9	12159.0326008921	0.223289431940631	0.129741438018088	1.72103404549517	0.0852446461257803	0.402064021487013
CDS	51.0836449102515	-0.728013554726394	0.423015349050422	-1.72100978454003	0.0852490483886837	0.402064021487013
TPO5	809.773394028985	-0.266556398291546	0.154996408099889	-1.71975855156437	0.0854763397346653	0.402678153181628
CAALFM_C405580CA	37.1024104713552	-1.00375333321985	0.58373362831798	-1.71954001710018	0.0855160875767983	0.402678153181628
UME6	313.794760630439	-0.349094327992391	0.203076986062932	-1.71902456679266	0.0856098987317299	0.402767916090339
CAALFM_CR10610CA	574.85466334401	0.266473988848395	0.155045404868701	1.71868356288312	0.0856720066165655	0.402767916090339
CAALFM_C205960CA	1496.54020844841	0.234910590854015	0.136782999533402	1.71739610664592	0.0859068225597247	0.402771651674561
GLR1	7706.86128128504	-0.224079620280118	0.1304644197655	-1.71755349606341	0.0858780888237134	0.402771651674561
USO5	1015.58784781583	-0.244521985153566	0.142376158873247	-1.7174363115896	0.0858994818216321	0.402771651674561
HNM4	72.1615216659947	-0.637612302272823	0.371313877940469	-1.71717875402182	0.0859465162254925	0.402771651674561
CAALFM_C600660CA	1466.6769484072	0.216760002902629	0.12641755388765	1.71463531951637	0.0864121089667343	0.403761780041476
CAALFM_C604230WA	156.430342925259	-0.42997980523738	0.250836253811086	-1.71418524517279	0.086494709830088	0.403761780041476
CAALFM_C300380CA	982.667952475646	-0.349679280029854	0.203982641955026	-1.71425998152799	0.0864809892662121	0.403761780041476
CAALFM_C603310WA	1392.55724488921	-0.266612807348207	0.155536253907842	-1.71415217127564	0.0865007823024636	0.403761780041476
BGL2	12548.2624903879	-0.257680661618374	0.150256561752042	-1.71493782776427	0.0863566262977698	0.403761780041476
KRR1	4127.08607479716	0.252988370580875	0.147645863937005	1.71348091869892	0.0866241008214328	0.404017002721833
CAALFM_C404750WA	901.954763116546	-0.293856407601547	0.171624003296895	-1.71221042486231	0.086857896971318	0.404786683747568
CAALFM_CR06140WA	7441.10918109334	-0.907207562798145	0.530056556576245	-1.7115297444069	0.0869833651360404	0.405050701891403
CAALFM_C106320WA	2139.13764087027	-0.251784004529299	0.147264145909272	-1.70974409945257	0.0873132040882879	0.405299243768632
CAALFM_C111090CA	3503.61193204737	0.208376852439363	0.12197447132915	1.70836446486458	0.0875687365572829	0.405299243768632
CLN3	4210.42487176854	-0.232227541776453	0.135883877508926	-1.70901468249019	0.0874482298073926	0.405299243768632
CAALFM_C207800WA	1153.10167134604	0.297907722202077	0.174386471796761	1.70831899477428	0.0875771686726045	0.405299243768632
YPT1	7591.69280868026	0.236220480022659	0.138241891497684	1.70874745320319	0.0874977399942622	0.405299243768632
IMP1	1018.88418449297	0.238426810092568	0.139417332912785	1.71016619749656	0.0872351444619008	0.405299243768632
RLM1	2264.68289957341	-0.386559222432631	0.226147162841682	-1.70932598744671	0.0873905821254077	0.405299243768632
CAALFM_C109280WA	1551.52805841011	-0.296835256773926	0.173764405312235	-1.70826272642286	0.087587604157951	0.405299243768632
NTF2	7387.13849463769	0.26211474531724	0.153521448292131	1.70734935237498	0.087757138153015	0.405446244245405
CAALFM_C505460CA	1300.22005265124	0.302690280603889	0.177281228379546	1.70740175579025	0.0877474042517082	0.405446244245405
CAALFM_C306440WA	18455.1883882558	-0.740422697430198	0.433860669631809	-1.70659096169871	0.0878981062766945	0.40577902238794
SWI4	5014.30740976621	-0.32728214631589	0.192047236428455	-1.70417524564492	0.0883483523986699	0.405880159661469
SSH1	6351.62184141589	-0.228805549394143	0.134458362233926	-1.70168329877524	0.0888147528698154	0.405880159661469
RPL25	116627.185296234	0.209733807037034	0.123171694569946	1.70277601334722	0.0886099933629926	0.405880159661469
CAALFM_CR00890CA	909.350594970677	0.250662865794652	0.147001418967498	1.70517310346558	0.0881621447377276	0.405880159661469
MDJ1	4313.81998713462	0.18335536889317	0.107510900477411	1.70545840541718	0.088108963490346	0.405880159661469
PDR16	252.521413100875	-0.407792386624265	0.239472084757462	-1.70288068038192	0.0885904002001218	0.405880159661469
ACO1	189367.610996043	-1.15679125022688	0.679503355335151	-1.70240697289319	0.0886791038186614	0.405880159661469
ARO9	304.475625432941	-0.347655510169359	0.204193190443594	-1.70258131240373	0.0886464497290181	0.405880159661469
CAALFM_C405620CA	862.344320972576	0.254415192013297	0.149508752800399	1.70167423142746	0.0888164535582692	0.405880159661469
CAALFM_C105630CA	80732.3903906797	-0.193323641632646	0.113350781943626	-1.70553425673582	0.0880948289019585	0.405880159661469
YSA1	1237.42946842059	-0.212300041155802	0.124649952164823	-1.70316985661639	0.0885362859566568	0.405880159661469
ESC4	2309.08265755901	0.196590240633334	0.115457816001706	1.70270188230851	0.0886238724476524	0.405880159661469
TVP18	1404.01680937671	0.2212678524526	0.129832405883248	1.70425750757154	0.0883329897323323	0.405880159661469
COX9	6248.95296049945	-0.222444400874867	0.130809021655747	-1.70052797627581	0.0890316587140685	0.405918158939587
ZCF20	2092.78675264299	0.207084478039688	0.121752197768554	1.70086850040562	0.0889676827535159	0.405918158939587
COQ5	5527.21835661859	0.186782835318523	0.109834254206661	1.70058818778955	0.0890203437812175	0.405918158939587
SAM35	205.052957041068	-0.496722506820795	0.292344977425127	-1.69909711189758	0.0893008874847919	0.406614558905994
CAALFM_C700160CA	3101.28454272907	-0.873905138941203	0.514369848768005	-1.69898204771205	0.0893225662020813	0.406614558905994
RGA2	7078.5860617704	-0.355164522616109	0.209124281419089	-1.69834186736237	0.089443257060789	0.406849313029215
SWE1	3772.25433372358	-0.863221313172944	0.508680619915445	-1.69698093337315	0.0897002653086563	0.407703290816024
CAALFM_C702600CA	20805.6803766138	0.206100424653268	0.1217373526587	1.69299249697901	0.0904568953812264	0.408170269402864
RME1	101.509853631532	-0.499451866892935	0.294964508485768	-1.69326089249491	0.0904058185318589	0.408170269402864
TOP1	7460.55265866304	0.181724448592315	0.107352372977573	1.69278464510774	0.0904964664578215	0.408170269402864
QDR3	780.767564239542	-0.267005814457067	0.15770735160367	-1.69304608657732	0.0904466951899353	0.408170269402864
CCN1	2543.20206083384	-0.282745501192135	0.166925572762819	-1.69384173145167	0.0902953617659068	0.408170269402864
CAALFM_C105210CA	5865.39783655373	0.203321543489747	0.119920935305751	1.69546328980304	0.0899875685447308	0.408170269402864
PTP1	4703.50537235624	0.190132801167981	0.11212230557226	1.69576249968785	0.0899308669467766	0.408170269402864
CAALFM_C502580WA	2389.36166352322	0.305317667242524	0.180170016680785	1.69460864170018	0.0901496866396078	0.408170269402864
OP4	35.9471151723595	-0.947436416892511	0.559502138762093	-1.69335620233504	0.0903876862334727	0.408170269402864
CTA8	3898.39741713355	-0.304270196294153	0.179590947264475	-1.69424016593703	0.0902196552393044	0.408170269402864
KCH1	1851.85242380527	-0.25244320614932	0.149223978860371	-1.69170670878258	0.090701908652686	0.408783640374969
CAALFM_C600310WA	4499.14837733794	0.183095578822034	0.108322153536811	1.69028746977241	0.0909729711262474	0.409030898515114
CAALFM_C704120WA	300.829190463055	-0.330674551227935	0.195711571314062	-1.68960143239204	0.0911042317283919	0.409030898515114
TAF19	1115.77344592877	0.232775459667732	0.137754271121908	1.68978760347643	0.0910685962784388	0.409030898515114
HAP31	775.250263501662	0.271664017950464	0.160710544068543	1.69039324410849	0.0909527466956944	0.409030898515114
CAALFM_C102670CA	100.393421276184	-0.586000867943115	0.346659502591698	-1.69042205265412	0.0909472390254805	0.409030898515114
CAALFM_C700030WA	1016.98674659123	-0.521008838941859	0.30862380631134	-1.68816801648887	0.0913789809109151	0.409951739056133
CAALFM_C401790WA	1114.88149120094	-0.215165986431	0.127497838769869	-1.68760497046049	0.0914870844696324	0.410124127333021
FGR3	701.74971829855	-0.299255932385684	0.177558565543243	-1.6853928250102	0.0919128070323818	0.411121626686855
DCC1	596.24213657503	-0.253744218416771	0.150557875954922	-1.68535997739995	0.0919191404553009	0.411121626686855
ORC1	4300.90747530432	-0.253370819546614	0.150334870160306	-1.68537624887983	0.0919160030701956	0.411121626686855
CAALFM_C114520WA	10030.379444366	0.202231767760078	0.120052831955378	1.68452309259347	0.0920806204312731	0.411531155549335
CAALFM_C700810WA	2769.79008615585	0.215626661472334	0.128072095302574	1.68363499451547	0.0922522313442261	0.411985306291437
NOG2	9633.63939195995	-0.284257382941707	0.169186215919311	-1.68014504844341	0.0929290978822851	0.412193421352773
CAALFM_CR07760WA	1797.40176042565	0.204841900083964	0.121829338657197	1.68138399454296	0.0926883523595818	0.412193421352773
CAALFM_C400020WA	403.845823303995	-0.414228382086018	0.246524077035492	-1.68027556199462	0.0929037135441275	0.412193421352773
SRB1	53694.0228563463	-0.347497656462676	0.206808788990691	-1.6802847604234	0.0929019246983024	0.412193421352773
CAALFM_C112060CA	437.608457167461	-0.293688495972208	0.174588180281855	-1.68217857301724	0.092534217750554	0.412193421352773
MAE1	5401.10615000794	-0.806114924863833	0.479564525641761	-1.68093109844828	0.092776298628059	0.412193421352773
CAALFM_C113060CA	20822.9039066295	-0.183551560406547	0.109140960395869	-1.68178436162539	0.0926106622609975	0.412193421352773
RMP1	366.685186635314	-0.301286406787767	0.179236663593643	-1.68094183827718	0.0927742123240158	0.412193421352773
HPC2	1057.80232996953	-0.341686522399113	0.203316113864189	-1.68056784041895	0.0928468868056482	0.412193421352773
CAALFM_CR08350WA	3932.02924059168	0.222660624275574	0.132625570677207	1.67886647453152	0.0931780696666924	0.412836049931937
BNA4	4541.20786342123	0.174902018682601	0.104190154110351	1.67868087129766	0.0932142559224507	0.412836049931937
CAALFM_C505260WA	516.552379600853	0.285317206836797	0.17003274585993	1.67801328734546	0.093344505101172	0.413102072951503
CAALFM_C207770CA	90.0753766976539	-0.591855010598547	0.353186438700091	-1.67575802960295	0.0937855981371744	0.413499648416036
CAALFM_C600700CA	744.123622103548	0.253783030911833	0.151325723621838	1.67706471072978	0.0935298285611113	0.413499648416036
EFH1	199.647290534578	-0.453114790422636	0.270387441879973	-1.67579820746178	0.0937777253782366	0.413499648416036
CYC3	3899.48107584231	0.200365737094345	0.119551715268715	1.67597542740382	0.0937430058636508	0.413499648416036
RFG1	6107.05375701493	-0.265213982135419	0.158262911195796	-1.67578101610496	0.0937810939201475	0.413499648416036
CAALFM_C204500WA	17181.4489449596	-0.206430843735276	0.123430756118296	-1.6724425113092	0.0944370951774834	0.415249984266455
HAL22	2323.3716586334	0.232780001938881	0.139177530850583	1.67254010411197	0.0944178665764174	0.415249984266455
CAALFM_C700590WA	919.661354350169	0.253712134002763	0.151714304123393	1.67230199860663	0.0944647857514073	0.415249984266455
FGR23	250.972330101062	-0.428009227603142	0.255891975403709	-1.67261684125847	0.0944027493460944	0.415249984266455
UME1	4026.15345403744	0.192371530913572	0.115060888819266	1.67191069778491	0.0945419329655198	0.415278968235111
TPO4	2459.35737827396	-0.206436234023521	0.123537381232258	-1.67104265902648	0.0947132520701925	0.41572125405306
YWP1	17551.8637021495	-0.796752053487184	0.477351682496654	-1.66910913421316	0.0950957533962796	0.415849631865157
CAALFM_C205160CA	15480.8944528186	0.200390171115634	0.120037302759639	1.66939914933687	0.0950383021308287	0.415849631865157
RPL4B	103417.593573944	-1.088939842708	0.652044481529581	-1.67003919756141	0.0949116085852935	0.415849631865157
CAALFM_C111910WA	382.392189542626	-0.288753949337359	0.172927877290365	-1.66979410064988	0.0949601079904918	0.415849631865157
SEC24	24476.8739184615	-0.253562607471817	0.151859128679614	-1.66972252294937	0.0949742754226142	0.415849631865157
TAF14	7886.89617171267	0.185240532790371	0.111053561159982	1.66802874987068	0.0953100197118134	0.41597021807712
EXM2	1379.97154703895	0.203477861240495	0.121996351889768	1.66790119613044	0.0953353421994623	0.41597021807712
VPH2	341.730961643327	0.334512044331642	0.200495627623957	1.66842563249829	0.0952312634124059	0.41597021807712
YPD1	2613.06000369029	0.206228425414516	0.123696951599123	1.66720701479258	0.0954732483735375	0.416263362908624
TTR1	3727.88844075302	0.187985427994967	0.11281905316645	1.6662560331686	0.0956624297970412	0.416471199545403
CAALFM_C201760CA	85.9307290687385	-0.535755469095666	0.321474118021686	-1.66655864052958	0.0956021987425399	0.416471199545403
DOA4	1066.60723002656	-0.367610232833062	0.220740447042264	-1.66535058598788	0.095842831729363	0.416948194796032
VMA11	1587.62266825364	-0.258006124366744	0.155070203066661	-1.66380206683442	0.0961519908257505	0.417984208272059
CDC23	1767.86927786934	-0.326073444828268	0.196125835228468	-1.66257262562285	0.0963980144905981	0.418744437853624
PCL1	735.774318524665	-0.307284226644889	0.18496887584131	-1.66127531049341	0.0966581662773492	0.419496533090702
TEF4	85.0786244909735	0.557737028974068	0.335806815527626	1.66088656687251	0.0967362306494849	0.419496533090702
CAALFM_C501880CA	628.520565933926	0.249350053803516	0.150152622195966	1.6606440177787	0.0967849629522889	0.419496533090702
CAALFM_C100100CA	1448.78074984934	-0.358049160471666	0.215657714402419	-1.66026595182931	0.0968609620850529	0.41951701459354
NPL6	3562.13901797519	0.181259183813845	0.109246493160663	1.6591762222269	0.097080287505295	0.420157773717769
CSK1	36.5541694071593	-0.809920950969831	0.488670179535822	-1.65739794423134	0.0974390467763974	0.421400609350386
CAALFM_C600680CA	1061.59176159426	0.222798219479852	0.134482452825759	1.65670847607545	0.0975784285196471	0.421426036151958
LTE1	9157.57288904687	-0.197983128884382	0.119532889922001	-1.65630672038108	0.0976597202363694	0.421426036151958
CAALFM_CR03670WA	34.8144038474757	-0.866753850072195	0.52321438214302	-1.65659408390511	0.0976015692562127	0.421426036151958
TPS3	5332.82986030728	-0.336173505842509	0.203129514378435	-1.65497124763569	0.0979303303740128	0.421608287826875
CAALFM_C407170CA	677.710490234302	0.29799522379361	0.18009184609368	1.65468470814942	0.0979884705652675	0.421608287826875
CAALFM_C402600CA	1694.20596329689	0.202628357547435	0.122387385693348	1.65563106360599	0.0977965554542652	0.421608287826875
DPP3	471.953375934126	-0.307499625783126	0.185816226459559	-1.65485884436497	0.0979531342330906	0.421608287826875
CAALFM_C209850CA	61.1423075385223	-0.671308752710883	0.405789804099767	-1.65432631852385	0.0980612282944866	0.421613140789882
CAALFM_CR06650CA	111.33622996091	0.610389596778162	0.370054089775291	1.64946048062544	0.0990533330089948	0.425387521539346
CAALFM_CR01050CA	1934.1682180254	0.216899372799511	0.131537104376708	1.64895961354247	0.0991559088603437	0.425387521539346
CAALFM_C307400WA	4084.87618512832	0.191210787532072	0.11594793684826	1.64910901159292	0.0991253037870131	0.425387521539346
CAALFM_C300850CA	8649.44408800598	-0.310206870533997	0.188211022999716	-1.64818651739896	0.0993144026692474	0.425757155215725
CAALFM_CR02680WA	485.323144786318	-0.335173808324222	0.203414047776561	-1.6477416972322	0.0994056876155966	0.425838338650219
CAALFM_CR09620CA	505.937863907896	-0.292677201623852	0.177772987987177	-1.64635361613522	0.0996909768033671	0.426049495462607
CAALFM_C400170WA	6774.12693396469	0.214916739241791	0.130617456498535	1.64539063156693	0.099889280281753	0.426049495462607
FCR3	2171.20092381104	-0.192076081796555	0.116633213783196	-1.64683862826241	0.0995912192112368	0.426049495462607
CFL5	85.9179449294599	-0.564367078366438	0.342957920281923	-1.64558695102451	0.0998488275090737	0.426049495462607
CUP2	3182.40396464096	-0.235831720078788	0.143287991993026	-1.64585822439515	0.0997929515456698	0.426049495462607
CAALFM_C401140CA	847.030963497277	0.236190895394576	0.1434713803374	1.64625791456895	0.0997106701722921	0.426049495462607
CAT1	3551.83890361757	-0.944242995724745	0.574559383275811	-1.64342106875221	0.100295843932205	0.427473814181723
CAALFM_C400860CA	475.448530878177	0.307658076292873	0.187268594719403	1.64287064125118	0.100409700533056	0.427649419202293
CCT6	15628.0001049042	-0.221543398475452	0.135198735181182	-1.63864993395506	0.101286186541589	0.430887553994806
CAALFM_CR02060WA	1166.75431424898	-0.246269494613499	0.150301345371621	-1.63850492491997	0.101316407531229	0.430887553994806
CAALFM_C105390CA	3399.29339082475	-0.185388447295893	0.113185392951778	-1.63791848454223	0.101438699440033	0.431096162385583
ATP17	25932.3802403278	0.200224114899056	0.122343810378161	1.63656922471328	0.101720510402783	0.431359455497681
KIS1	6941.98269888313	0.170278280194177	0.104025737030874	1.63688607314207	0.101654276432812	0.431359455497681
CAALFM_C101460WA	3988.77201691471	0.176636505785533	0.107900617359909	1.63702961213235	0.101624282357664	0.431359455497681
HRQ2	261.275024516052	-0.423162489617406	0.25862782645837	-1.63618314166794	0.101801263606919	0.431391099777054
CAALFM_C305640WA	34.2095850482371	-0.85553305487547	0.523173376665451	-1.63527635968095	0.101991127003878	0.431884729168937
CAALFM_C404460CA	11710.5447794447	-0.354392242211458	0.216787062407571	-1.63474811769525	0.102101860972041	0.432020701807249
YMC2	1010.79292731077	0.263287951375773	0.161089221941494	1.63442313646159	0.102170033454925	0.432020701807249
PGA57	408.837288736418	-0.319056834894528	0.195272599640319	-1.63390478480961	0.102278844910349	0.432170338221329
COX15	3856.06384632584	-0.31856913600964	0.195180980985997	-1.63217304473173	0.102643037497903	0.433041278400147
MAK5	9860.51176394565	0.204233735703615	0.125152754248037	1.63187567809214	0.102705678669148	0.433041278400147
CAALFM_CR00700WA	308.297922185368	-0.416611862144076	0.255238173816422	-1.63224746484717	0.102627365433909	0.433041278400147
LKH1	7006.66580597347	-0.409316651079273	0.251021690770963	-1.63060271732749	0.102974175437069	0.433242313525797
HST7	1626.34167435427	-0.978474485234178	0.599848894683227	-1.631201614118	0.102847784849266	0.433242313525797
POS5	466.150664252994	-0.298682492446299	0.183136300182146	-1.63093003489331	0.102905083363339	0.433242313525797
OFD1	3564.57547358174	0.200252980772648	0.122958944381878	1.62861662304708	0.103394203025926	0.434698770721857
CAALFM_CR02590CA	1435.91853996111	-0.283128181204849	0.173890110482851	-1.62820174430087	0.103482115061974	0.434757836727181
CRZ2	207.568874102588	-0.412006874068264	0.253495558698219	-1.62530214014025	0.104098195658603	0.436411666414913
CAALFM_C107390WA	4494.29191399491	0.18064935417446	0.111139815850821	1.62542427114455	0.104072187763556	0.436411666414913
CAALFM_C102720WA	1797.81190905729	0.200439652817962	0.12330844396916	1.62551441220111	0.104052995464724	0.436411666414913
CAALFM_C704210CA	11345.7102593615	0.205293873790774	0.126384521985713	1.62435930100667	0.104299147834899	0.43694290687275
ECM21	990.505200612587	-0.216575332659694	0.133505191870799	-1.62222404705644	0.104755384598558	0.438542100815868
CAALFM_C400950CA	419.646177428159	0.286835373877477	0.176957389037757	1.62092905776472	0.105032854151685	0.43939117237869
CAALFM_C700340CA	9055.34123020612	-0.3437371706172	0.212183683701563	-1.61999812907701	0.105232678806103	0.439914451315854
CAALFM_C504080CA	1259.79893159376	0.212842977810036	0.131490612825388	1.61869332902631	0.105513262921741	0.440774354547457
CAALFM_C303560WA	2464.73052761163	0.199210377920265	0.123144692691706	1.61769357303112	0.105728651758271	0.441360882446229
PGA48	249.304300661147	-0.537443089947755	0.332338681274716	-1.6171547888628	0.105844872721805	0.441532899249146
PST1	299.470516257743	0.334012561185434	0.206599541419309	1.6167149205212	0.105939831696852	0.441616040628664
CAALFM_CR08680CA	2884.54562514389	-0.422271493451013	0.261410734081217	-1.61535636604662	0.106233543697689	0.441901511098653
RPS22A	67178.0193560628	0.178878794104313	0.110705791487217	1.61580339837024	0.106136826581748	0.441901511098653
CAALFM_C602950CA	50.29326929368	-0.723236072517331	0.447633303850119	-1.61568870389387	0.106161634499418	0.441901511098653
NAB3	6858.51218738991	-0.366332456631493	0.226861556741015	-1.61478419655604	0.106357436652139	0.442104429473509
CAALFM_C107150WA	381.442990067932	-0.318446881811132	0.197976156890566	-1.60851128142243	0.107723247430724	0.442607548263085
CAALFM_C201800WA	80.8820638279902	-0.595728483905549	0.370769726561252	-1.60673442632629	0.108112638250119	0.442607548263085
RIP1	31109.6983121038	-0.212819229727099	0.132145503453592	-1.61049164871387	0.107290567168226	0.442607548263085
SMX4	2137.19704573181	0.201660028874267	0.125331614781972	1.60901165460188	0.107613793239976	0.442607548263085
CAALFM_C403710CA	106.458846260564	-0.52968445488699	0.329446706969585	-1.60780011965908	0.107878962245121	0.442607548263085
ILV1	7287.01377520285	-0.190190541435776	0.118410937246335	-1.60619065990598	0.10823202491327	0.442607548263085
CAALFM_C405970WA	2313.82711631565	0.182866019788218	0.113685586857874	1.60852421878977	0.107720416335085	0.442607548263085
ZCF14	222.100773951094	-0.375112940269749	0.233085574983666	-1.60933571413004	0.107542953799896	0.442607548263085
ADE13	14515.7379109761	0.187197832109789	0.116319266238157	1.60934502222969	0.107540919594267	0.442607548263085
PR26	8466.41007359532	0.19944222894855	0.123700954833015	1.61229336683601	0.106898116062848	0.442607548263085
CAALFM_C407200CA	561.779780753966	-0.945801373757551	0.588853301759881	-1.60617486720525	0.10823549383903	0.442607548263085
RPD3	1468.34064625428	0.225967392919217	0.140522159195991	1.60805522924006	0.107823083385267	0.442607548263085
SPC34	982.94902033268	0.219934442404942	0.136833088952469	1.6073191366844	0.107984378469671	0.442607548263085
HYR4	1788.20976304566	-0.288897710860016	0.17957326197647	-1.60880137544013	0.107659780047062	0.442607548263085
SAC6	8668.39968820878	-0.173398909539685	0.107849028617871	-1.60779296542457	0.107880529629466	0.442607548263085
CAALFM_C303570CA	43.8867659188856	-0.702541381847438	0.435726686810762	-1.61234416691249	0.106887067276328	0.442607548263085
CAALFM_C700350CA	1748.21157760109	-0.375483675951831	0.233152008270389	-1.6104672601249	0.107295887320726	0.442607548263085
HSP78	4726.38072640243	-0.319006494059062	0.198052501074342	-1.61071681664508	0.107241458668106	0.442607548263085
RVB2	14255.9279491893	0.160500669163172	0.0996839482515725	1.61009542637814	0.107377025408572	0.442607548263085
TPS2	9842.84415264551	0.166045963057314	0.10308818671297	1.61071766175924	0.107241274384604	0.442607548263085
CAP1	2961.64513568328	-0.219043393049999	0.136423306312628	-1.60561563101277	0.108358388896892	0.442607548263085
CAALFM_C301720CA	21385.5360849733	-0.175375582759267	0.109218653103474	-1.60572922093369	0.108333417989162	0.442607548263085
CAALFM_C113790CA	552.216025775865	-0.341893725012425	0.212472310394666	-1.60912132210244	0.107589815779744	0.442607548263085
CAALFM_C304510WA	2262.88409649216	0.207763048414526	0.129286397353171	1.60699851390383	0.108054694106421	0.442607548263085
CAALFM_C109470CA	4042.52876735376	0.196158581221644	0.12165298910922	1.6124435795452	0.10686544809723	0.442607548263085
TRR1	10851.1043227068	0.160055568730769	0.0997961657506721	1.60382483161374	0.108752669457329	0.44390999474746
CAALFM_C304360WA	2379.7481391379	0.193465131599953	0.120666930929103	1.60329868432323	0.108868726834917	0.444075763097935
CAALFM_C302270WA	361.539881358631	-0.282026571892909	0.176052775468276	-1.60194334422026	0.109168138493194	0.444988686406467
HHT2	20040.6119420942	-0.235343969278023	0.147137080747242	-1.59948782511396	0.109712251693947	0.446279414976206
HAT2	2036.15082934494	-0.970538506722848	0.606569388196677	-1.60004531321346	0.109588531404597	0.446279414976206
CAALFM_C703270WA	19731.1575734992	-0.246051248152069	0.15381051770273	-1.59970366023741	0.109664339493468	0.446279414976206
CAALFM_C203710WA	42.0549861442253	-0.773533138738297	0.484486754568886	-1.59660327437974	0.110354168582741	0.448580549915756
CAALFM_C104430CA	458.521404372878	0.337746376194908	0.211631527566585	1.59591711158747	0.110507300580816	0.448850442659921
CAALFM_CR10200WA	80.0240209939178	-0.574360179991181	0.359959918006497	-1.59562259923844	0.11057307880681	0.448850442659921
AAT21	7198.8289074824	0.160979466930516	0.100940486914312	1.59479582327724	0.110757901366941	0.449231818633852
CAALFM_C200940WA	376.786311883988	0.338881833390411	0.212529093082558	1.5945197359816	0.110819673913753	0.449231818633852
CAALFM_CR00090CA	391.151340729936	0.29782973174311	0.186857479684029	1.59388712855772	0.110961317851456	0.449496432810509
IFE2	1350.76582462412	0.280419263645097	0.17598223476791	1.5934521118846	0.111058803150701	0.449581922520651
CAALFM_C113820CA	1639.5723309051	-0.774596652065705	0.486355238783498	-1.5926561293	0.111237354330082	0.449995235454888
CAALFM_CR09410WA	1466.47858820411	-0.218560620606727	0.1373068927494	-1.59176729026724	0.111437002324329	0.450493266264423
VAS1	39988.2557499328	-0.177042492213999	0.111264167391136	-1.59119055456216	0.111566697928673	0.450661349631718
FBP1	676.670508231603	0.257223497521442	0.161684097190848	1.59090165322705	0.111631710459233	0.450661349631718
CAALFM_C302530WA	790.176853441129	-0.221793439397391	0.139653653869167	-1.58816782269925	0.112248395120627	0.452809936838813
CAALFM_C403560WA	2998.40465002463	0.202952595953294	0.127815094988743	1.58786093278865	0.112317789294031	0.452809936838813
CAALFM_C102310CA	586.944997731344	0.246022166881095	0.155006536553099	1.58717285317073	0.112473501316203	0.453073719629107
CAALFM_C505180WA	40.5891942616925	-0.724167218832726	0.456343181490835	-1.58689172579928	0.112537169231695	0.453073719629107
CAALFM_C404760CA	1538.04930723217	0.242553230878922	0.153025645948949	1.5850495475761	0.112955077267712	0.454006124142998
CAALFM_C105690CA	30.6198324150942	-0.948190945180645	0.598161616821878	-1.58517517425897	0.112926539376381	0.454006124142998
CAALFM_C201370CA	6010.59706415225	0.166873425205568	0.105292808508093	1.5848511172797	0.113000165115442	0.454006124142998
CDS	560.028018053858	0.251490460766322	0.158776875332191	1.58392373095992	0.113211076310275	0.454035395219862
HXT5	546.811571181527	0.311355389420901	0.196583432749837	1.58383331222584	0.113231656409331	0.454035395219862
CAALFM_C500610CA	1026.04155936825	-0.227242828619169	0.143479348893816	-1.58380164372884	0.113238865134685	0.454035395219862
SLK19	29586.6240571499	0.16136560710355	0.101927520000114	1.58314071708377	0.113389394930466	0.454329461239432
CAALFM_CR06560CA	824.723061630375	-0.234953968220182	0.148772046102	-1.57928841053308	0.114269918924989	0.456304438800871
HEX1	827.906504515591	0.21964061442066	0.139054581909083	1.57952806304697	0.114214984869371	0.456304438800871
CAALFM_C210230WA	1332.69166287209	0.216886202808776	0.137237393354891	1.58037250276181	0.1140215848677	0.456304438800871
TOP2	12627.8770622469	-0.205281702927134	0.129964659719703	-1.5795194121992	0.114216967487688	0.456304438800871
CAALFM_CR10620CA	4703.93247102588	-0.272725309731697	0.172649568616263	-1.57964663287324	0.114187813533441	0.456304438800871
MEP2	754.780200485137	-0.364625360373463	0.231066809505704	-1.57800837408655	0.114563686004361	0.457167359879098
CAALFM_C104120CA	1386.28318655061	0.199909002590515	0.126742055939071	1.57729019865843	0.114728766616337	0.457500204610375
OBPA	6684.01673132028	0.165058089557768	0.104690322463549	1.57663178098661	0.114880275639506	0.457500204610375
CAALFM_C305450CA	683.816412515004	-0.230669517183668	0.146293966774737	-1.57675345244313	0.114852265872325	0.457500204610375
ATP14	15520.8962591182	0.200659745675837	0.127320274693473	1.57602350575295	0.115020386184355	0.457615194211588
CAALFM_CR05310WA	1577.07318238555	0.215906312844357	0.137040362820448	1.57549431715413	0.115142389165369	0.457615194211588
FGR39	724.01358048748	0.275062711036571	0.174577518618737	1.57559067864451	0.115120165711517	0.457615194211588
YHB1	7794.21269289626	-0.315351076540088	0.200315772259698	-1.57426982899406	0.115425081789889	0.45812004815596
CAALFM_C104800CA	62.0506173191745	-0.629311444050346	0.399719624374942	-1.57438215607859	0.115399126576375	0.45812004815596
MSB2	21312.5802777228	-0.256277852195875	0.162836242389498	-1.57383791492111	0.115524926145162	0.458207355316997
CAALFM_C101900CA	1787.89497196833	-0.242930132719793	0.154443455394008	-1.57293898987201	0.115732945836591	0.458414615877641
CAALFM_C100460WA	3887.18800943159	-0.171626620263421	0.109089654535157	-1.57326211174414	0.11565813853108	0.458414615877641
RPL18	99665.939530681	-0.217354118201561	0.13844715537145	-1.56994282488799	0.116428413381243	0.45869989368273
BUD16	526.433471676783	0.296001565089506	0.188516103050155	1.57016594497901	0.116376510027064	0.45869989368273
CAALFM_C600210WA	2714.19338278919	0.211484095436816	0.134635268581867	1.57079268801116	0.116230811056295	0.45869989368273
NAG4	121.289715871225	-0.426819543872576	0.27159785157874	-1.57151296076742	0.116063546279154	0.45869989368273
EMP46	6563.72579275893	0.20310405815926	0.129352130712969	1.57016399374159	0.116376963855239	0.45869989368273
PRE5	5718.48125330406	0.170891358690764	0.108735529729955	1.57162391276497	0.116037797360667	0.45869989368273
CAALFM_C404560CA	1856.78289462898	0.182237955981436	0.116059840861373	1.57020684009992	0.11636699876329	0.45869989368273
ALS1	7635.54353498947	-0.234881939837885	0.14946092823929	-1.57152737243699	0.116060201471814	0.45869989368273
CAALFM_CR06820WA	1022.08702096109	0.259927995718404	0.165615426722147	1.5694672945805	0.116539094392537	0.458828835849146
CAALFM_C110980WA	54.9922919015812	-0.63019434998286	0.401643697193423	-1.5690383152692	0.116639011425181	0.458915254845333
CAALFM_C301890CA	1419.3182490184	-0.196172843928276	0.125150456927143	-1.56749602634275	0.116998794305866	0.459409541884142
ZCF2	3860.24630492344	0.165352027354051	0.105487185237633	1.56750819525196	0.116995952153935	0.459409541884142
CAALFM_C110190WA	2272.14695050651	0.19121516991234	0.121948815299627	1.56799530559215	0.116882227915721	0.459409541884142
RPL42	75298.1006051431	0.212686176751527	0.135736405489066	1.56690591580944	0.117136684695364	0.459459553414164
CAALFM_C300100WA	438.104852728177	-1.16271803462946	0.742109855529644	-1.56677347156322	0.117167650301505	0.459459553414164
GUS1	30032.2678962599	-0.231612470038376	0.14795188392424	-1.56545806579236	0.117475542562449	0.460360215394523
CAALFM_C103870CA	1022.85721409289	-0.208803895391377	0.133431309705755	-1.56487930645239	0.117611211671986	0.460585224152567
TIP41	886.603331707069	-0.30580283502566	0.195473002365589	-1.56442491456556	0.117717813489231	0.460696176993096
KIP3	2760.30286887555	-0.206663630850642	0.132134843758304	-1.56403583621488	0.117809152781719	0.460747291211426
TEF2	60485.7732090289	-0.218275365978885	0.139620769728222	-1.56334452534366	0.117971580776411	0.46080771657688
CDS	1265.72919953504	0.198102068978409	0.126720144093713	1.56330369094204	0.117981180577873	0.46080771657688
CAALFM_C601090CA	332.478457585013	0.318694184637511	0.203964346759585	1.56249947454375	0.118170369554646	0.461240580370455
CAALFM_C600240CA	1093.29732740171	0.208030804768493	0.13327390697328	1.56092673722098	0.118541037924472	0.462144613168883
YCK2	15084.0373227291	0.152685648579737	0.0978637777519851	1.56018551589829	0.11871604741953	0.462144613168883
CAALFM_C501190WA	3103.29929217108	0.20376126900053	0.130596739608487	1.56023243467931	0.118704963441246	0.462144613168883
CAALFM_C201490CA	2476.10248897274	0.193860357804023	0.124225565683803	1.56055121775387	0.118629676388166	0.462144613168883
YKT6	2509.39491417058	0.206740452724749	0.132595428540652	1.5591823564367	0.118953225553044	0.462761854332596
FCA1	4560.69973071036	0.211379720950769	0.135714403749312	1.55753343131672	0.119343889632409	0.462840410768217
CAALFM_C104930CA	79.5319886923847	-0.5820346206078	0.373829191253354	-1.55695337396308	0.119481555864014	0.462840410768217
PGA46	34.8728073868801	-0.758896224527619	0.487342173871618	-1.55721434592594	0.119419603451051	0.462840410768217
CAALFM_C207270WA	1410.70301365968	-0.189835652734706	0.121967525389529	-1.55644424307557	0.119602491467628	0.462840410768217
CAALFM_C100190CA	58.8532144881904	-0.606653950555404	0.389351505916972	-1.55811379007424	0.119206276284477	0.462840410768217
PRP3	1858.35728096861	0.203494120397771	0.130692950288338	1.55703976342119	0.119461044990803	0.462840410768217
CAALFM_C505070WA	1410.87482692641	0.197539821636332	0.126734373396311	1.55869174512431	0.119069356509278	0.462840410768217
VAM3	583.074883936953	0.245931545331515	0.157995329085543	1.55657478455177	0.119571474366037	0.462840410768217
CAALFM_CR07260CA	30.3510424411343	-0.856777636130965	0.55081246047854	-1.55547976417709	0.119831850310831	0.463423305472768
CAALFM_C500750CA	2163.77989505703	0.192020492964199	0.123514922574711	1.55463395807944	0.120033271443437	0.463593068055163
CAALFM_CR00460CA	1243.44828584547	0.234879954644762	0.151058602687139	1.55489293867776	0.119971569396249	0.463593068055163
RRN11	1994.1371011924	0.255229745040768	0.164298188060841	1.55345441147686	0.120314612448233	0.463829615393452
SDH12	74508.6387646749	-0.180096957255458	0.115916767030498	-1.55367477776597	0.120262012334196	0.463829615393452
QDR1	1292.18389210527	0.33253126088192	0.21411412996671	1.55305612447726	0.120409726863948	0.463829615393452
CAALFM_C702560WA	2313.94488735823	-0.186693004995428	0.12019339970832	-1.55327168919829	0.120358240819807	0.463829615393452
SPR1	38.7135666377034	-0.829635554903755	0.534420299513201	-1.55240277298498	0.120565880373572	0.464127385139859
DFG16	1567.09991308698	0.202683153770965	0.130683036244017	1.55095228574661	0.120913118920409	0.464856053537249
CAALFM_C504640CA	7934.48871349915	-0.221224149822975	0.142616198193211	-1.55118529750224	0.120857284509738	0.464856053537249
CAALFM_C304330CA	739.554288616632	0.294617769613771	0.190059477015539	1.55013459070859	0.12110921518068	0.465306031692872
CAALFM_C501540WA	15594.6796414075	-0.213254687867883	0.137652333593142	-1.54922682602824	0.121327202900244	0.465535799394288
CAALFM_C207420WA	3990.08295336149	0.189902150156312	0.122560070609139	1.54946182074206	0.121270742599252	0.465535799394288
CAALFM_CR08270WA	52.8756521884844	-0.751395665850671	0.485262787680649	-1.54843042764937	0.121518700095683	0.465966820041167
MNL1	4574.00915414423	-0.337974076813291	0.21838314573012	-1.54761978395056	0.121713865308185	0.466107879768363
CAALFM_C104820CA	685.542622475941	-0.288573966312764	0.186430844792538	-1.54788745732442	0.121649394953594	0.466107879768363
APN1	3700.00442905951	0.167284963921869	0.108167708753308	1.54653330323734	0.121975823481782	0.46680734526253
CAALFM_C307460WA	4663.1923409422	0.165100452174414	0.106796122704139	1.54594050789463	0.122118936349143	0.467051370598475
SFP1	1434.79030748958	-0.29407037540614	0.190344331391623	-1.54493897063373	0.122361025989202	0.467673375956132
URA6	6760.77909509526	-0.213847266924199	0.1385340704244	-1.54364385792662	0.122674633977456	0.468515090531803
RVS162	273.830447904985	0.382860356178951	0.248067385837192	1.5433723981363	0.122740446755019	0.468515090531803
QCR9	7783.25506087854	0.20482512485964	0.132748266871037	1.5429589379018	0.122840739149009	0.468594031517219
PXA1	2012.90258364607	0.2061035862115	0.133667287951917	1.54191492450749	0.123094268719416	0.469257037359123
CAALFM_C107040CA	37.138531359059	-0.738895428546281	0.479675697331538	-1.54040622165517	0.123461365802338	0.469743761546581
CAALFM_C700040CA	1274.61023604551	-0.201463296506236	0.130777449322834	-1.54050486188111	0.123437338611051	0.469743761546581
CAALFM_C102650WA	9679.8775580501	0.219374914993496	0.142385743245774	1.54070843044187	0.123387764086362	0.469743761546581
CAALFM_C108050WA	11347.6919620651	0.164572451999316	0.106884388957457	1.53972393540857	0.123627659874001	0.470072613706956
CAALFM_C406990WA	1095.32384180508	0.201857024361404	0.13115425982288	1.53908096186892	0.123784532204579	0.4703652398684
MRV1	45.1651751797238	-0.695437839897977	0.45222574896668	-1.53781124026447	0.124094774466566	0.471239898393682
CAALFM_C108490WA	4422.275743911	0.167832889571006	0.109175643790819	1.53727410018826	0.124226201108824	0.471434828966175
CAM1	38005.6015278702	-0.162435794680741	0.105720163053609	-1.5364693922991	0.124423299025232	0.471768739937422
RAD52	1415.70861188602	-0.329424794739476	0.21443289340226	-1.53626054992179	0.124474490846554	0.471768739937422
CAALFM_C501020CA	290.655891629566	0.296839086638005	0.193560791017439	1.53357033249188	0.125135391577667	0.472448309702468
MTLA1	394.672763463304	0.297208937904331	0.19371732627323	1.53424034711862	0.124970535074124	0.472448309702468
CAALFM_CR04760CA	488.305763052003	-0.271248811245213	0.176820641379151	-1.53403363504141	0.125021378325111	0.472448309702468
NDH51	25676.4132386803	-0.277536432819029	0.180954973447498	-1.53373199714543	0.12509559862408	0.472448309702468
CAALFM_C207860WA	795.240076197212	0.238213497091402	0.155332118069081	1.53357528405981	0.125134172627283	0.472448309702468
CAALFM_C106000WA	85.1445952728508	-0.50471512904968	0.3290234817747	-1.53397905318893	0.125034806060473	0.472448309702468
RFA2	4269.32715807643	0.174872835350401	0.114080449557403	1.53289048236445	0.125302841327504	0.472777259008775
MCM3	8468.93923632589	0.164906095771396	0.107659501355034	1.53173750292208	0.12558722387398	0.472786859460322
CAALFM_CR10590WA	1886.51503663606	-0.289993028290354	0.189331384142913	-1.53166908699859	0.125604114465513	0.472786859460322
MSF1	3168.37971758439	0.222343197904028	0.145095223797515	1.53239501676716	0.12542498642763	0.472786859460322
CAS4	17935.089531925	-0.182786126067647	0.119359835664148	-1.53138721288095	0.125673722499722	0.472786859460322
OSM2	847.886160151517	-0.35788695857501	0.233721717225628	-1.53125247761857	0.125707005615937	0.472786859460322
AKL1	4627.34321359753	-0.329099443081578	0.215082720683105	-1.53010637970524	0.125990399372639	0.473349601881055
CAALFM_C700120WA	1125.21093206566	0.22028766885364	0.144009722768945	1.52967219586332	0.126097889186119	0.473349601881055
TOA2	361.389469388136	-0.322911163931157	0.21105904945513	-1.52995649684193	0.126027497430717	0.473349601881055
CAALFM_C500340WA	2019.74791735608	0.185571098262301	0.121513309331216	1.5271668534389	0.12671952634437	0.475379943953448
DBR1	915.205266426579	0.22502155112161	0.147556178957365	1.52498900901078	0.127261839089768	0.475383647702752
CAALFM_C703410CA	1698.99577768355	-0.186223748710865	0.122050426482151	-1.52579351075106	0.127061297317631	0.475383647702752
CAF16	1883.63843643437	0.180254487282201	0.118109352020254	1.52616608421737	0.126968507609745	0.475383647702752
CAALFM_C102370CA	689.213306292236	-0.244512010783339	0.160380756565151	-1.5245719999083	0.127365885693712	0.475383647702752
IMP4	5106.26716925791	0.159750957480385	0.104794932960359	1.52441490220537	0.127405099795868	0.475383647702752
ARE2	1518.39239162651	0.189889518259977	0.124661482645939	1.523241294982	0.127698348206562	0.475383647702752
CAALFM_CR03660CA	2578.62609536213	-0.168465346977545	0.11047187560344	-1.52496140811698	0.127268723655876	0.475383647702752
CAALFM_C404120CA	1258.90101591938	-0.211925145198774	0.13910904835576	-1.52344615755542	0.127647121552883	0.475383647702752
OPT8	1284.26071574654	-0.26824802213466	0.17600928121292	-1.52405611957564	0.127494692906346	0.475383647702752
CAALFM_CR01630CA	416.707207181198	-0.517700070157749	0.339931740981371	-1.52295301598835	0.127770460527651	0.475383647702752
CAALFM_C302980CA	28.1756334051076	-0.911240826301749	0.597587950230186	-1.52486479345969	0.127292824795506	0.475383647702752
RPN1	16350.8025961822	0.185481323067546	0.121750054110067	1.52345988199614	0.127643690276438	0.475383647702752
UTP22	20215.1688277264	-0.184938526175656	0.121125897271266	-1.52682894692188	0.126803551534841	0.475383647702752
RAD6	1486.34410897557	0.218286546501218	0.143432339404703	1.52187817201607	0.128039609460018	0.475483369893797
SPT20	725.519180614666	-0.368476371651687	0.242044558705566	-1.52234932948821	0.127921573904351	0.475483369893797
SLA1	3319.65632869251	-0.297566033476321	0.195515463137681	-1.52195651791888	0.128019976179358	0.475483369893797
SAP2	385.244358029229	-0.275743669771489	0.181576433856424	-1.51860934767297	0.128860856821977	0.475839003887368
DBP8	4094.50893231152	0.198530305649324	0.130759264766958	1.51828863525005	0.128941651397281	0.475839003887368
MED3	431.641788273152	-0.34739485203058	0.228454310936395	-1.52063163354926	0.128352303828564	0.475839003887368
RPT5	10472.2443069829	0.160466667925737	0.105673365280266	1.51851573478473	0.12888443591949	0.475839003887368
CAALFM_C306660CA	51.7814920789465	-0.660195442396342	0.434799971518545	-1.51838888142195	0.128916392935104	0.475839003887368
CAALFM_C500280CA	5095.70587986526	0.200272292773599	0.13182741820314	1.51920059956715	0.128712010459385	0.475839003887368
RHR2	3055.42485135646	0.398925783276553	0.262774939730674	1.51812719921246	0.128982335605835	0.475839003887368
IFU5	2291.10383351692	0.219297397701817	0.144468556279102	1.51795936326899	0.129024643255902	0.475839003887368
PUT4	253.600338648286	-0.320754245100062	0.210871641712901	-1.52108762702556	0.128237849009215	0.475839003887368
RPL12	134732.825601763	0.17093643298611	0.112537989905033	1.5189220380634	0.128782121051361	0.475839003887368
CAALFM_C301310WA	1209.46064757729	-0.204776473358537	0.134755255074341	-1.51961771914251	0.128607081925135	0.475839003887368
TIM17	2952.14769254446	0.178353669924363	0.117574651267406	1.51693981654875	0.129281879651773	0.476190953460784
CDS	82.5853244996954	-0.516606478733516	0.340499873342424	-1.51720020821855	0.12921614377411	0.476190953460784
MAF1	1162.61738717534	0.197113469797588	0.1300771115906	1.51535860065817	0.129681615501126	0.477066243024769
RAC1	3344.55060235353	0.174574063931248	0.115187749204997	1.51556103089194	0.129630387067326	0.477066243024769
CAALFM_C500820WA	5343.89621782306	0.184450623129175	0.121767829056951	1.51477302796379	0.129829893189436	0.477313398696453
RPB11	2245.81199736566	0.191910579528177	0.127096687531291	1.50995736596934	0.131054303278862	0.477461300349316
CAALFM_C206650CA	930.501595595052	0.215022270154152	0.142480357369949	1.50913623550121	0.131263971193877	0.477461300349316
CAALFM_C112800WA	153.507558435293	-0.405852268803266	0.268074602100756	-1.51395270429507	0.130037835402394	0.477461300349316
CAALFM_CR02460WA	1833.06686187071	0.195836894092582	0.129406144559878	1.51335081312129	0.130190571945712	0.477461300349316
MFG1	2872.64942134385	-0.239797127876085	0.159050102846067	-1.50768294760656	0.131635691904231	0.477461300349316
CAALFM_C209870WA	1243.87459117894	-0.214924185024533	0.142052691833132	-1.51298917500981	0.130282408550092	0.477461300349316
QDR2	2654.28725430081	0.202473766375131	0.134329494767536	1.50729195196871	0.1317358395799	0.477461300349316
CAALFM_C703890CA	8780.56787005848	0.157342061015301	0.104184571331232	1.51022420119258	0.130986225361668	0.477461300349316
SHE9	1568.29515567928	0.209630779796284	0.139021710651217	1.50789958499514	0.131580228893018	0.477461300349316
CEK1	1051.79524746867	-0.235779528495771	0.155926804174674	-1.51211672517602	0.130504170748656	0.477461300349316
CCW14	1673.52830752512	0.198295726986604	0.131421904367401	1.50884837608389	0.131337534915315	0.477461300349316
CAALFM_C601870CA	421.325236513592	-0.263664590738028	0.174925111024435	-1.50729983359105	0.131733820237413	0.477461300349316
CAALFM_C404160WA	3960.10425746839	-0.170529440472298	0.112947421076103	-1.50981260880137	0.131091246787258	0.477461300349316
TRM1	5071.1534777625	0.176986756473773	0.11704583460505	1.5121149511299	0.130504621979769	0.477461300349316
CAALFM_C107090CA	3623.24089094232	-0.182919138836681	0.121184910579083	-1.50942174205188	0.13119104031761	0.477461300349316
ZCF15	766.865161741194	-0.372630196675767	0.247114988169718	-1.50792228118452	0.131574419314651	0.477461300349316
YPS7	1458.16549310139	-0.195702569564885	0.129584798298026	-1.51022783640715	0.130985298095409	0.477461300349316
SMC6	7412.67057343076	0.171296450787658	0.113482797691415	1.50944860606495	0.131184179689752	0.477461300349316
MAS1	5570.12292369784	0.208405521999706	0.13822143394648	1.50776559068546	0.131614531673886	0.477461300349316
MRP2	3023.07142008106	0.233635116923237	0.15487588626481	1.50853126692533	0.13141861052947	0.477461300349316
CAALFM_C201420CA	929.671023769178	-0.299252369939077	0.197761033097745	-1.51320189448631	0.130228383172741	0.477461300349316
CAALFM_C401950WA	2760.28835540957	0.199952146155983	0.132490679163745	1.50917896578115	0.131253054009277	0.477461300349316
CAALFM_C401560CA	1283.94515347981	-0.200052645419347	0.132593122250437	-1.50877090775112	0.131357337740692	0.477461300349316
CAALFM_C112000CA	60.908769359965	-0.712174269807259	0.472926611533939	-1.50588749382768	0.132096057541735	0.478472242886555
SMD3	1340.29931948742	0.218604924829579	0.145199216132673	1.50555168720631	0.132182298772058	0.478490166403648
RBR1	48.7950865336799	1.10023124309533	0.730953460922575	1.5052001282088	0.132272632227525	0.478522872336332
TPT1	1757.58718594105	0.199245687023283	0.132462293701026	1.50416908432063	0.132537835838123	0.479187777483534
NPT1	4235.07298762692	0.168725635638195	0.112266444566007	1.50290352821312	0.132863923072144	0.479777332026159
CAALFM_C500400CA	4248.34155900345	-0.160746420719587	0.106949542831561	-1.50301176109516	0.132836011174746	0.479777332026159
CAALFM_C601960WA	1557.08254983764	0.197314265348133	0.131364426347322	1.50203727778206	0.133087481785437	0.479995660409977
CAALFM_C502320CA	1954.2111862176	0.211335494800225	0.140674080632923	1.5023058537108	0.133018137578661	0.479995660409977
CDS	3036.35983568052	-0.188240616385786	0.125441945318352	-1.50061939734801	0.133454031349075	0.480473480438748
CAALFM_C700940WA	5903.32936217303	0.187230793593462	0.124791289006251	1.50035146751376	0.133523384079549	0.480473480438748
CAALFM_C402690WA	614.621045953593	0.24763574636124	0.165068108805999	1.50020345027567	0.133561709797668	0.480473480438748
CAALFM_C203830WA	4372.8888375501	0.196076489679474	0.130722273086269	1.49994706372705	0.133628115439727	0.480473480438748
CAALFM_C102940CA	1370.88714527349	0.205207622721712	0.1367875864269	1.50019185279927	0.133564713061597	0.480473480438748
CAALFM_C205540CA	2151.05828139079	0.175169474859111	0.116887952990726	1.49861016791875	0.133974793372369	0.480838801091321
SUI3	15697.600913904	0.200893228105058	0.134012482781787	1.49906354941706	0.133857146606629	0.480838801091321
CAALFM_C102410CA	2013.23821499788	0.213485803948842	0.142449252660691	1.4986797049568	0.13395674419954	0.480838801091321
DEF1	4715.02412188825	-0.700544088382718	0.467918296965668	-1.49715044896848	0.134354115295109	0.481906351387574
CTR2	935.52877337414	0.20057990301442	0.134016132584985	1.49668475836089	0.134475304013157	0.481944122861019
CAALFM_C402850WA	8599.19260111115	0.171950713725885	0.114903387153537	1.49648080866512	0.134528405344997	0.481944122861019
ARD	9537.43217891527	0.168505476096618	0.112722913609572	1.49486444859165	0.134949822204129	0.482866050755928
CAALFM_C302630CA	2646.96730234029	-0.167008914884711	0.111700150445513	-1.49515389387213	0.134874283232328	0.482866050755928
PMM1	6424.17589006771	-0.20153588317608	0.13486202368256	-1.49438572603996	0.135074830210835	0.48301971483656
CAALFM_C703370CA	2545.84398681986	0.181072275765307	0.12120191293065	1.49397209488693	0.13518291305297	0.483112705664714
CAALFM_C301120WA	583.812583489936	-0.276668202331122	0.185255789623924	-1.49343889814601	0.135322337252741	0.483224181051432
CAALFM_C301430WA	2191.37106593552	0.187180190539772	0.125352971281695	1.49322499998136	0.135378300128069	0.483224181051432
GPR1	7483.20137199585	-0.215940897900601	0.144644704797648	-1.49290565598439	0.135461884410893	0.483229485843949
CAALFM_C504010CA	51.3970800721022	-0.62181126663925	0.41721087056498	-1.49040044377847	0.136118975912058	0.484146724993735
CAALFM_C208770CA	347.811462334568	0.298342235919817	0.200042789684112	1.49139209861515	0.135858581369664	0.484146724993735
CDC6	829.891454509838	-0.218114040838708	0.1463501552927	-1.49035742669682	0.136130280303199	0.484146724993735
CAALFM_C210700CA	1966.58388627164	0.251688828061488	0.168858259876753	1.4905331148455	0.136084116055587	0.484146724993735
CAALFM_C306920WA	1865.54381349366	-0.180524102242322	0.121106998636351	-1.49061659751295	0.136062184182267	0.484146724993735
CAALFM_C110970WA	10791.8375662175	0.19109528981838	0.128257179102264	1.48993835008653	0.136240446712629	0.484245935598147
CAALFM_C501960CA	10213.9753857486	-0.16770251252594	0.1126101968535	-1.48923025810986	0.13642674553736	0.484323175050001
CAALFM_C505000CA	1834.33919272177	-0.309005900619268	0.207467786542464	-1.48941628851871	0.136377781950739	0.484323175050001
CAALFM_C306420CA	4037.21011011119	0.189933714462812	0.127688791517072	1.48747366316344	0.136889754100489	0.485568311814122
CAALFM_C305900WA	1175.50687131926	-0.216998973320838	0.145932153307815	-1.48698534491656	0.137018681596393	0.485568311814122
CAALFM_CR04560CA	3687.00447181519	0.165024100932456	0.110980745875559	1.4869615412163	0.137024968726343	0.485568311814122
TSR1	26146.8878666553	0.158690101184076	0.106748019807768	1.48658590079559	0.137124213867587	0.485627631061745
CAALFM_C104230WA	3165.75816622613	0.179413050012308	0.121051881004625	1.48211699416263	0.138309167703056	0.487475719258394
CAALFM_CR07680CA	174.401025453325	0.403006066398163	0.271959997961668	1.48185788137477	0.138378114056034	0.487475719258394
CAALFM_C204740CA	130.41646124659	0.394814594181812	0.266209857165279	1.48309532331362	0.13804908638268	0.487475719258394
NOC2	18606.6168591446	0.181592695172067	0.122548070537431	1.4818078683385	0.138391424886302	0.487475719258394
MED16	2636.08807489791	-0.234451929798495	0.158147297631376	-1.4824909012671	0.138209722821107	0.487475719258394
CAALFM_C205800CA	3422.63144853103	0.163756888620647	0.11034466606342	1.48404897547589	0.137795928198613	0.487475719258394
CAALFM_C114270WA	685.006983606667	0.217680847555132	0.146870555417534	1.48212721696526	0.138306448098579	0.487475719258394
CAALFM_CR08330WA	1766.28154267387	0.207586902205557	0.139996415941563	1.48280154752109	0.138127144800014	0.487475719258394
CAALFM_C103280WA	8332.62357474576	0.15988710284144	0.107851792533936	1.48247051889407	0.138215142326631	0.487475719258394
LEU5	2764.43269052309	0.162705343620862	0.109904071490661	1.4804305374136	0.138758385487312	0.488346761631961
PDC2	2255.87368739363	-0.205030906371085	0.138510333411283	-1.48025711383049	0.138804643596716	0.488346761631961
RBD1	2252.97277372075	-0.173791215319831	0.117504054280009	-1.47902313996495	0.139134130397833	0.489213555269798
CAALFM_C303920WA	1555.23838781963	0.23388049706826	0.158179670001112	1.47857494624067	0.139253952829595	0.489342547077609
CAALFM_C206600WA	2930.32936350214	0.192641287908192	0.130414435811132	1.47714696390803	0.139636246856859	0.490393167660782
MSS11	1557.32237673905	-0.254404632764167	0.172268172382025	-1.47679417066082	0.139730819647426	0.490395050845516
SAS2	1081.68528258225	0.234172243588459	0.158597032285243	1.47652348984243	0.139803414087458	0.490395050845516
CAALFM_C704280CA	1129.06826472189	-0.325389611668603	0.220432787934236	-1.47613980078898	0.139906366159404	0.490463889942973
CAALFM_C102430CA	11846.0321900791	-0.151628222998994	0.102761829197878	-1.47553059518841	0.140069949029727	0.490745071422009
CAALFM_CR09190CA	615.021155047105	0.221877152203752	0.150496578305944	1.47430031101902	0.140400751482663	0.491611435590098
PHO81	2360.81132453671	-0.223088451218382	0.151437330194503	-1.47314041347568	0.140713178161989	0.491880369007021
CAALFM_C504840CA	1418.59644203075	0.259608950334585	0.176196385578945	1.47340678687343	0.140641381342681	0.491880369007021
CAALFM_C305160CA	11826.719095391	-0.685135568783514	0.465102703119145	-1.47308446970691	0.140728260517809	0.491880369007021
CAALFM_C501050CA	4152.11398155684	0.234846938252297	0.159493542754919	1.47245420846389	0.140898263895991	0.492182303437273
CAALFM_C204400WA	7247.21866001319	-0.168330539538848	0.114351852056874	-1.47204034312559	0.141009983621738	0.492227062178539
HSP60	32828.1419935094	-0.19150397257261	0.130127805926406	-1.47166065860601	0.141112536382183	0.492227062178539
CAALFM_C114040WA	2321.8457968355	0.177685642226697	0.120753195789675	1.47147776143487	0.141161957349197	0.492227062178539
SEC22	1145.82478336105	-0.220168410462457	0.149795351055041	-1.46979468262374	0.141617369737636	0.492626269195807
CAALFM_CR04400WA	160.658487066911	0.40296865913159	0.274002502539057	1.47067510477993	0.141379001932877	0.492626269195807
CAALFM_C405610CA	4870.75853579827	0.186177779917539	0.126693910802332	1.46950850864501	0.141694915689518	0.492626269195807
PSO2	704.583429178825	-0.266276364350544	0.181159663165207	-1.46984356063698	0.141604128285922	0.492626269195807
CAALFM_C109220WA	2130.30951945511	0.19448268305295	0.132305090044118	1.46995616712931	0.141573625890606	0.492626269195807
CAALFM_C107650WA	261.784987906665	-0.33426741127182	0.227656324948806	-1.46829837188573	0.142023193001974	0.493476100359871
ISY1	1024.47162142637	0.207113325291363	0.141122494788687	1.46761383152621	0.142209148747229	0.493800285625395
HGC1	255.646362876252	-0.298935837587819	0.203726715002476	-1.46733744557844	0.142284282096614	0.493800285625395
CAALFM_C700240WA	1768.48960997839	-0.170638843158274	0.116448277210452	-1.46536168027532	0.142822266414924	0.495083545417105
CAALFM_C301670WA	2771.87400640211	-0.252440303744369	0.172236857634906	-1.46565785750383	0.142741520511411	0.495083545417105
PAD1	327.40831941633	-0.271205308432028	0.185126292640987	-1.46497455635852	0.142927859690107	0.495157964765138
CAALFM_C403750CA	1261.94029711067	0.245906210924879	0.16795102669	1.46415425836465	0.143151805008828	0.495642073107038
CAALFM_C405390WA	1609.07084980269	0.188713280527021	0.128975084595056	1.46317624926959	0.14341915795331	0.495984232498931
CAALFM_C703260CA	300.327450741526	0.294471696686858	0.201248895541759	1.46322142983267	0.143406798759804	0.495984232498931
CAALFM_C201450CA	368.365487511041	0.347052318924207	0.237482899039023	1.46137814692577	0.14391169448456	0.497395322217334
CAALFM_C503480CA	5283.81230147494	-0.169467490547588	0.116034638928484	-1.46049052345512	0.144155310128182	0.497944926886432
CAALFM_C602810CA	4810.02416692191	-0.325486755344595	0.222956454440919	-1.45986693303309	0.144326648688568	0.498244371953614
CAALFM_C111730WA	6026.319993694	-0.180888878636442	0.124005310112656	-1.45871881189692	0.144642516231002	0.499042116374958
PLC1	1001.88912079542	-0.195134213656002	0.133820074014917	-1.45818342346941	0.144789991625615	0.499258283953352
CAALFM_C406370CA	834.422317774583	0.220126155653147	0.15101041119573	1.45768860511103	0.144926394209736	0.499436039999126
FAA4	22076.4607933047	-0.17070591645339	0.117181104983279	-1.456769984186	0.145179884020796	0.500016850407492
CAALFM_CR08380CA	109.289088189675	-0.474966095492515	0.326527291499193	-1.45459846039757	0.145780457499432	0.500630353656226
PST3	20308.9227221014	0.155662944052153	0.107164750173614	1.45255733625066	0.146346698891347	0.500630353656226
CAALFM_C500150CA	22128.9707763758	-0.3384549910506	0.232995391289441	-1.45262526085828	0.14632782845872	0.500630353656226
CAALFM_C110580CA	100.807651711361	-0.482324181437183	0.331799496524117	-1.45366158324512	0.146040154039107	0.500630353656226
SOL3	3700.2976125129	-0.163533732695693	0.112401188492172	-1.45491106357014	0.145693884540867	0.500630353656226
CAALFM_CR02430CA	10854.9238504622	0.163236370793556	0.112291674786316	1.45368186113693	0.14603452938683	0.500630353656226
TIF35	18902.0066552843	0.162688584400271	0.111929899104693	1.45348638479608	0.146088757236135	0.500630353656226
GZF3	3332.32736046589	-0.224328244229002	0.15435414823578	-1.45333472921204	0.146130839214437	0.500630353656226
RPT4	10333.9730519374	0.15154634867365	0.104243457910232	1.45377323154564	0.146009187251757	0.500630353656226
CAALFM_CR01070WA	539.959958939364	-0.228586786558683	0.157048884341496	-1.45551359703792	0.145527128749815	0.500630353656226
CAALFM_C113490CA	772.718931747136	-0.218261156876035	0.150264537408669	-1.45251275277572	0.14635908583384	0.500630353656226
MDH1-1	55675.9822930467	-0.190244912183037	0.130982769490689	-1.45244227865071	0.146378667795169	0.500630353656226
CHR1	5981.62320317525	0.182441644227237	0.125878820899225	1.44934344732458	0.147241693406214	0.50119294753692
CAALFM_C405180CA	9157.05270543434	-0.155777337355699	0.10731911395104	-1.45153394973766	0.146631235789165	0.50119294753692
VMA22	99.5340971235789	-0.45751936604569	0.315289314363277	-1.45110964819612	0.146749330337289	0.50119294753692
CAALFM_CR05840WA	1714.96162590923	0.175994093382148	0.121459950487897	1.44898868042669	0.14734074377149	0.50119294753692
CAALFM_C604400WA	221.085148905252	-0.30795550848774	0.21244674317551	-1.44956568354323	0.147179671338964	0.50119294753692
SGT1	8766.56661418385	0.145639710073166	0.100542957278262	1.44853218977929	0.147468270180155	0.50119294753692
CAALFM_C305540CA	249.388453625761	0.299372115766164	0.206479100236911	1.44989064473193	0.147089016571022	0.50119294753692
CDG1	506.182386052295	-0.235611410552317	0.162443766145334	-1.45041829639385	0.146941907984093	0.50119294753692
BAS1	4591.58903312138	-0.264119931818225	0.182378329261946	-1.44819800075521	0.147561683570555	0.50119294753692
CAALFM_C602990WA	873.292813094339	-0.320893665773699	0.221583143612789	-1.44818626787989	0.147564963996174	0.50119294753692
RPC53	4025.17803697256	0.163427447658688	0.112840913671843	1.4482995780587	0.14753328563391	0.50119294753692
CAALFM_C402430WA	2862.75231956808	0.216541186172882	0.149457827603801	1.44884473195283	0.147380948485499	0.50119294753692
CAALFM_C204390WA	85.80537220613	0.490676670176274	0.338999139122177	1.44742748151768	0.14777723346895	0.501624449941313
ATP1	125341.741576447	-1.17509877618812	0.812280050866979	-1.44666703919897	0.147990200218715	0.501948430620083
CAALFM_C500800CA	5492.94887518622	0.166210828165004	0.114979785966204	1.44556564241526	0.14829906912136	0.501948430620083
CAALFM_C602430WA	6346.55319310169	-0.202239518589595	0.139884399100914	-1.44576178537034	0.148244027997172	0.501948430620083
CAALFM_C402190CA	65.8846457444447	-0.529978705793918	0.366561479386586	-1.44581123657837	0.148230153591603	0.501948430620083
KRE9	4304.90905001746	-0.239872174761556	0.165835705651851	-1.4464446834214	0.148052516667752	0.501948430620083
CAALFM_CR01370CA	7698.78747960263	0.153699491197093	0.106373949286363	1.44489785542631	0.148486578808233	0.502005745471141
CAALFM_C303370CA	783.651364994383	-0.206884828190924	0.143161136112918	-1.44511865306618	0.148424560424836	0.502005745471141
HUT1	989.550723508957	-0.196880724824786	0.136327215294756	-1.44417770434983	0.148688994809214	0.502113266464161
CAALFM_C302750WA	34.2273503861089	-0.830724273317893	0.575199154170482	-1.44423764759514	0.148672138265288	0.502113266464161
CAALFM_C210600WA	412.143321444394	-0.402189106960396	0.278562796814253	-1.44380050588226	0.148795099671721	0.502183461392059
PRO3	1380.99492300277	-0.214195083086786	0.148420361066509	-1.44316508562328	0.14897397230022	0.502183761125889
RPT6	8145.49184897028	0.154329386603042	0.106924050401852	1.44335522291782	0.148920430903423	0.502183761125889
RFC2	1885.45717621015	-0.196541083042982	0.136213384072975	-1.44289112542485	0.149051143507803	0.502183761125889
CAALFM_C405210WA	914.086208832983	-0.229334058185076	0.15903257799874	-1.44205709968993	0.149286266125403	0.502688193600755
DCR1	4120.09073052059	0.17645646570306	0.122487871837098	1.44060357206416	0.149696710699719	0.503782069284475
CAALFM_C206660WA	1205.04914333968	0.207999733981767	0.144492486767458	1.43951937318732	0.150003425034368	0.503849568102639
CAALFM_C407140WA	2330.22989968	-0.160943243111172	0.111822037656963	-1.4392801855829	0.15007115447722	0.503849568102639
CAALFM_CR04610CA	151.897073081969	-0.368193990853761	0.255832358047054	-1.43920023903325	0.150093797703241	0.503849568102639
CAALFM_C300390WA	208.266598651175	-0.34445312526714	0.239223463051019	-1.43988018931771	0.149901298822707	0.503849568102639
RPO41	24800.1881552365	-0.164736168815831	0.114502038599322	-1.43871821699431	0.15023037581042	0.503849568102639
CAALFM_C201900CA	1344.40807228855	0.189746317560374	0.131877638505252	1.43880584844426	0.150205538909056	0.503849568102639
CAALFM_C107510WA	1282.69940583543	0.234867075645902	0.16342139079113	1.43718686096661	0.150664905344071	0.504731720463972
CAALFM_C101180CA	192.81197631732	-0.343966882097726	0.239318801436185	-1.43727479844263	0.150639926768482	0.504731720463972
RPP2B	53786.3891010278	0.165114316499384	0.114933360354011	1.43660914455828	0.150829083775391	0.504994304381087
SRB8	2395.05630317978	-0.164036420829855	0.114305492132362	-1.43507033450244	0.151267056037129	0.5058933983593
CAALFM_C110410WA	671.288348896577	0.233691294217516	0.162844074935483	1.43506169512217	0.151269517688136	0.5058933983593
AXL1	574.373098900333	-0.226918753420732	0.158216833360712	-1.43422636264872	0.15150767626728	0.506402147932544
CAALFM_C101630WA	1402.62165362525	-0.189828851765364	0.132386296764769	-1.43390106381374	0.151600498253973	0.506424819933534
CAALFM_CR08590WA	5175.32925875906	0.147387768704481	0.102909056707181	1.43221377612915	0.152082650335519	0.506947947492751
PGA31	150.85523830832	0.61358641726448	0.428223637195966	1.43286442869497	0.151896584543328	0.506947947492751
RCE1	1187.64868868979	0.218341138941159	0.152457157714768	1.43214751090699	0.152101609798199	0.506947947492751
CAALFM_C603070CA	195.969849297061	-0.319430116996149	0.222963852384066	-1.43265427817382	0.151956661899911	0.506947947492751
CAALFM_C604140CA	2608.70315845178	-0.29324417351787	0.205008382435155	-1.43040089402503	0.152601991817282	0.507724738728275
CAALFM_C204490WA	6292.42312198031	0.149115601435365	0.104281028222729	1.42993988433713	0.152734273557463	0.507724738728275
PHO84	27181.9014166176	-0.229034244421728	0.160182910739023	-1.42982945786821	0.152765972186166	0.507724738728275
CAALFM_C111010CA	982.389641389274	0.202447364047936	0.141471908815327	1.4310075105596	0.152428062627895	0.507724738728275
ABD1	2837.1716503774	0.168411500214121	0.117766707415973	1.43004337906181	0.152704569274092	0.507724738728275
CAALFM_C600690WA	1063.65531942051	-0.210933181823879	0.147724917502991	-1.42787814939622	0.153326933898559	0.507868504742218
CAALFM_CR07300WA	93.9866468319074	-0.495353614819343	0.346864786482603	-1.42808850630961	0.153266385311623	0.507868504742218
CAALFM_C100580WA	594.810507711212	0.259009410130254	0.181249521703211	1.42902120621522	0.152998138444918	0.507868504742218
CAALFM_C402780WA	13841.9664505025	0.150272515965923	0.105223707306235	1.42812413488323	0.153256131876722	0.507868504742218
POL1	13762.0829452976	0.170973562359511	0.119721300763814	1.42809643120072	0.153264104587072	0.507868504742218
FGR41	1758.59149574012	-0.803312852087349	0.562421786516179	-1.42831033815978	0.153202553510406	0.507868504742218
GAP5	5037.32489756044	0.170438939695826	0.119470501511894	1.42661943776018	0.153689618330315	0.508783517149738
MNR2	4356.05288826766	-0.291816061324666	0.20465772525633	-1.42587366765252	0.153904811576266	0.509209511488421
CAALFM_CR01780WA	3179.06392616835	0.162478273234729	0.113981412747482	1.42548042981963	0.154018373211581	0.509244146635415
CAALFM_C201500WA	326.790376940931	0.283774118508346	0.199106429768861	1.42523834533005	0.154088315521181	0.509244146635415
CAALFM_C208180CA	4965.9629383002	0.171119407636224	0.120249994187495	1.42303048571805	0.154727317955086	0.509286478591622
CAALFM_C304190WA	52.6615600899822	-0.604553638075021	0.425535145401212	-1.42069026403218	0.155406824155894	0.509286478591622
CAALFM_C208380CA	1772.81108019894	0.179683686250718	0.126380920758836	1.42176275637044	0.155095134872025	0.509286478591622
CAALFM_C600640CA	1318.48458696333	0.201859735609058	0.141968423875269	1.42186360951932	0.155065849218027	0.509286478591622
YHM1	6449.84668451515	0.199468044167415	0.14021499822783	1.42258707476719	0.154855893063845	0.509286478591622
DQD1	3118.03947629087	-0.245071634715328	0.172324027916542	-1.42215590987704	0.154980995002836	0.509286478591622
CAALFM_C406590WA	1456.8814100748	0.17582842092998	0.123749202723236	1.42084487867949	0.155361860510758	0.509286478591622
CAALFM_CR08580CA	808.715306802508	0.197315872122742	0.138507151721692	1.42458977511296	0.154275817406421	0.509286478591622
PTK2	3147.52262461877	-0.155714029322965	0.109398804956801	-1.42336133730576	0.154631434326869	0.509286478591622
CAALFM_C601370WA	889.284829154912	-0.205323585432366	0.144551348200467	-1.4204197192794	0.155485525319257	0.509286478591622
PRN3	365.367589306122	-0.263726672641345	0.185338161880785	-1.42294857122291	0.154751064451724	0.509286478591622
VPS53	2836.85760259956	-0.233850813857796	0.164504302172174	-1.42154831679139	0.15515741761776	0.509286478591622
HYM1	1090.88532045315	-0.250814862723267	0.176525426639327	-1.4208426938728	0.155362495807847	0.509286478591622
CAALFM_C103450CA	5744.87364330634	0.14810061066989	0.104256381626251	1.4205424009517	0.155449833611095	0.509286478591622
RPN5	6411.13718308373	0.154009228450924	0.108175728956731	1.42369485222075	0.154534824533108	0.509286478591622
SRB9	5102.84326218	-0.210748895399349	0.147988104155723	-1.42409348779537	0.15441941130184	0.509286478591622
RIM11	82.766889505877	0.488354642099861	0.344141499001577	1.41905188277693	0.155883890621628	0.509858529728601
HNM3	222.546606229	0.334508194086388	0.235715455794081	1.41911862741242	0.155864434123782	0.509858529728601
CAALFM_C100830WA	492.996246213643	-0.907186779515402	0.639346639607323	-1.41892789187503	0.155920039672355	0.509858529728601
GOA1	882.891139920786	0.249669821216693	0.176052753356999	1.41815345943731	0.156145966295687	0.510313802119054
CEF1	3041.52224565156	0.174101021839284	0.122808656978558	1.41766082394079	0.156289812955381	0.510500465624515
ECM33	86010.0332318402	-0.146204816770697	0.103206029676115	-1.41663057119359	0.156590965570922	0.510964630242506
CAALFM_C109540WA	1273.64647964206	-0.203705798393294	0.143801048502091	-1.41658075873023	0.156605537369603	0.510964630242506
CAALFM_CR06850CA	1159.33669374531	0.185593362555348	0.131132419560242	1.41531257623204	0.156976869273661	0.511043060035824
CDR3	1314.18271539788	-0.184144596382968	0.130040948072798	-1.41605086022506	0.156760613926672	0.511043060035824
LAG1	5091.8676099392	0.198377329952565	0.140124814126446	1.41571877321852	0.1568578596249	0.511043060035824
CAALFM_C700150WA	7218.60700367642	0.172687246537758	0.122007010511351	1.41538790118697	0.156954795018929	0.511043060035824
CAALFM_C102770WA	1763.68984523073	0.214661063129198	0.151787193281326	1.41422381222466	0.157296198481066	0.5117995711772
CDR4	2101.76604321917	0.277917529267696	0.196563832158628	1.41387927888695	0.157397350914663	0.511845749990997
CAALFM_CR08930CA	3591.57023221124	0.182703245386851	0.129283803247246	1.41319516287314	0.1575983484093	0.511933707912328
ABP1	3160.81108924562	-0.293057716901972	0.207359334162613	-1.41328442283747	0.157572112256137	0.511933707912328
CAALFM_C305380WA	1244.97563493724	-0.188274512074079	0.133309491332928	-1.41231138301983	0.157858296191084	0.512495273789696
CAALFM_C700840CA	1641.85636021084	-0.187776935380076	0.133036324168213	-1.41147116439153	0.158105732279974	0.51301562304296
ARF2	22177.6881195398	0.181797423252091	0.128880156318837	1.41059282084002	0.158364709691304	0.513572827131139
CAALFM_C603110CA	678.924346099337	0.233199753640604	0.165524977309851	1.40884933156687	0.158879724538461	0.514959283388426
CAALFM_C107820WA	937.427155074893	-0.198049265424095	0.140748760529636	-1.40711196801193	0.159394189813646	0.516342433265339
CAALFM_CR05980WA	7022.21655285423	0.146863427337508	0.10450391039397	1.4053390613217	0.159920478214368	0.517762340357409
CAALFM_C103260WA	1264.33525717147	0.20307557174108	0.1446303583317	1.40410059190574	0.160288897395146	0.518669846106559
CAALFM_C301140WA	768.682057084234	0.232622690748663	0.165947216213051	1.40178724330037	0.160978788945505	0.520616017435847
CAALFM_C503400CA	2656.1743548674	0.162763256924658	0.116249505762848	1.40011999067506	0.161477389686144	0.52148302893781
CWH41	4464.70831963574	0.151966984814516	0.108547240682924	1.40000781096247	0.161510979449101	0.52148302893781
PEP8	1486.16926160629	-0.237284682486881	0.169488795804396	-1.40000217336329	0.161512667644177	0.52148302893781
CAALFM_C305800WA	1309.07311715238	-0.179629954453668	0.128360587893327	-1.39941673220558	0.161688052206811	0.521763089522638
HFL2	1758.81669863615	-0.169990321910043	0.121524327351957	-1.39881722132656	0.161867800702111	0.5220569177713
SUN41	32442.518168844	-0.145470397572271	0.104049603681093	-1.39808699337415	0.162086945188896	0.522477414776473
CAALFM_C306970WA	2585.18708944752	-0.159329284392329	0.114050165150889	-1.39701055392191	0.162410397431617	0.523233497144226
CAALFM_C402950CA	428.14072759412	0.26555963622864	0.190176281688611	1.39638673062006	0.162598068777396	0.523551549684767
ASR2	1242.80237742438	0.77240683386877	0.553599129568234	1.39524575205021	0.162941744579342	0.524266489296049
CAALFM_C702460CA	1501.85929346334	0.20846997210805	0.149434590155134	1.39505834553853	0.162998245907538	0.524266489296049
CAALFM_C301570WA	811.949423796594	0.218742330364874	0.156894217439244	1.39420262859324	0.163256424413313	0.524810111467372
GUT1	7835.55438742067	0.151277303472129	0.10856415091148	1.39343698819582	0.163487687148441	0.525266662967097
CDC12	11222.8534255743	0.148087627173098	0.106581534142739	1.38943043336919	0.164701901343198	0.526380073323242
HEM15	9011.37421930349	0.167822385102405	0.120778384407738	1.38950678902816	0.16467869793241	0.526380073323242
CAALFM_C601200WA	306.191646959864	-0.321185498132808	0.231108698343395	-1.38975945273843	0.164601934534208	0.526380073323242
CAALFM_C207060WA	1217.40980095733	0.204561747472639	0.147298699453954	1.38875460700579	0.164907382808029	0.526380073323242
CAALFM_C112170CA	1230.41017673387	0.188697864885464	0.135570603418539	1.39187891863924	0.163959066659248	0.526380073323242
CAALFM_CR09060WA	68.5304496124037	-0.586069754537328	0.42124731162818	-1.39127239120432	0.164142842585282	0.526380073323242
SKN1	4035.72082528718	-0.149556203886919	0.107620943265211	-1.38965706255117	0.164633039112105	0.526380073323242
CAALFM_CR04310CA	1541.01846291114	0.17761928281508	0.127750087215554	1.39036525677968	0.164417991050615	0.526380073323242
CAALFM_C603460WA	6654.42234471308	-0.763687610973227	0.549329279345133	-1.39021828926293	0.164462601344143	0.526380073323242
CAALFM_C603600CA	42.5814444783005	-0.61854255404957	0.444720487614672	-1.39085688938511	0.164268827884843	0.526380073323242
RPP0	77028.3664342101	-1.09636666690545	0.789147482190484	-1.38930515733535	0.164739976300826	0.526380073323242
CAALFM_C304970CA	4095.3625308218	-0.203960050931203	0.146840302256347	-1.38899231203664	0.164835087846012	0.526380073323242
NTH1	3894.60696253804	-0.177709473441017	0.128025505522563	-1.3880786700717	0.165113090885244	0.526480127514147
CAALFM_C201750CA	843.61397556429	-0.334211938070516	0.240775632811944	-1.38806379269928	0.165117620691661	0.526480127514147
CAALFM_C209110CA	236.504492055872	-0.289247545093047	0.208475398301066	-1.38744210324201	0.165306993999967	0.5265390608838
MDJ2	300.581391315516	0.319508659461169	0.230290489807719	1.38741577964397	0.165315016057299	0.5265390608838
CAALFM_C400420CA	5088.50517716865	-0.820318882113143	0.591733226841985	-1.38629849550801	0.165655776077435	0.527053998914478
CAALFM_CR10810CA	883.604087076449	-0.370922456906221	0.267517200749507	-1.38653685021749	0.165583036065194	0.527053998914478
CAALFM_C110840CA	5852.05674849769	0.194959475159087	0.140663736517546	1.38599670381121	0.165747909990961	0.527062235660075
CAALFM_C210760CA	4155.65768854099	-0.267121985077171	0.19289893888911	-1.38477685059081	0.166120711549142	0.527962477418062
CAALFM_C209920WA	262.902037019814	-0.27646233408721	0.199804330529668	-1.38366537579204	0.166460940137153	0.528758280435661
CAALFM_C305120CA	2515.56844783139	0.162239506065214	0.117420711472361	1.38169411538102	0.167065642016548	0.529318360053925
TOM7	3430.59141885793	-0.150430854128989	0.108881830166032	-1.38159740610163	0.16709535088202	0.529318360053925
CAALFM_CR05540CA	1715.99608366066	0.16979965161116	0.122947326515621	1.38107640420783	0.167255469757569	0.529318360053925
CAALFM_CR05030WA	6707.90357423839	0.164048485879528	0.118792526067483	1.38096638997588	0.16728929503368	0.529318360053925
RPN8	4883.78849419368	0.172538555839537	0.124914140600012	1.38125719803032	0.167199893557012	0.529318360053925
AHR1	4974.31040676216	-0.200457162640139	0.145098144293453	-1.38152809338985	0.16711664602787	0.529318360053925
CAALFM_C601360WA	182.925919381088	-0.33382930283496	0.241584981202745	-1.38182970304268	0.167023996486468	0.529318360053925
PRS1	4979.25782272764	-0.171885366983612	0.124487205943605	-1.38074724772503	0.167356688423438	0.529318360053925
GRF10	2370.36861834532	-0.197597616309821	0.143168073524883	-1.38017933359618	0.167531435462443	0.529586481810922
CAALFM_C500050WA	181.110773953599	-0.353887753959433	0.256669555255091	-1.37876793999865	0.167966314460622	0.530103688552456
ZCF13	920.071205371059	-0.187128371040192	0.135725742361931	-1.37872424039641	0.167979792710376	0.530103688552456
CAALFM_C704060WA	497.349725215106	-0.269862909656751	0.195809989921212	-1.37818764898224	0.16814535958672	0.530103688552456
CAALFM_C105360CA	5471.7989399784	0.1985050799287	0.14401136204926	1.37839873954389	0.168080212353952	0.530103688552456
NIK1	6633.60995459988	-0.313688351987961	0.227572255273448	-1.37841210744709	0.168076087360461	0.530103688552456
FGR51	885.002916510184	0.244728410098748	0.177781848038627	1.3765657900326	0.168646533765096	0.531399088726635
VPS8	1651.88694786104	-0.177427323550507	0.128987710295182	-1.37553665496095	0.168965129877573	0.532118113675438
TIF5	4675.01905645069	-0.216760278630998	0.157772519490229	-1.37387853937658	0.169479393134233	0.533452250261013
JAB1	2015.72084141932	0.170498673709826	0.124153944085766	1.37328439273782	0.169663952613789	0.533462620237586
VMA8	3366.79114818941	0.181001002649446	0.131788651335841	1.37341873381946	0.169622209130876	0.533462620237586
CAALFM_C403490CA	44.1908071700147	-0.683308875055391	0.498018601623767	-1.37205492491143	0.170046340078544	0.534379475548484
CAALFM_C301190CA	1429.98391127551	0.192709389686514	0.14049738827847	1.37162257638953	0.170180961950769	0.534517151570026
CAALFM_C200860CA	37.5569456542672	-0.684101185560422	0.498918639557167	-1.37116782441245	0.17032264583691	0.534676849811227
MPH1	1610.06388522269	-0.212691870430667	0.155217680205251	-1.37028120861886	0.170599136640925	0.535259338096206
CAALFM_C402680CA	69.8903604213168	-0.491955520216732	0.359291316055279	-1.36923854886891	0.170924719765351	0.535995152125123
CAALFM_C503710CA	274.87285017846	-0.282459296199611	0.206380812439055	-1.36863157413445	0.171114469160004	0.536162521864467
CAALFM_C601220CA	4158.92641908783	0.167393888140576	0.122320575570577	1.36848512492482	0.171160274988674	0.536162521864467
ICL1	725.611761261204	-0.212118362132684	0.155158986697934	-1.36710329608971	0.171592930298215	0.536747322483274
PTH2	149.53177647777	-0.4424064559632	0.323579265094354	-1.36722745764997	0.171554021449934	0.536747322483274
CAALFM_C301510WA	2110.7601788554	-0.340527544552327	0.249102964267121	-1.36701522422338	0.171620533624452	0.536747322483274
CAALFM_C302020WA	10905.5541689162	0.157609692713945	0.115554879678837	1.36393801068368	0.172587076407502	0.539483553762376
CAALFM_C502830WA	794.084571626463	-0.206506763038759	0.151444846303931	-1.3635773555762	0.172700623000492	0.539551946380517
LTV1	5187.59105210932	-0.239005950777157	0.175334314632498	-1.36314418132078	0.172837074937951	0.539691789434895
STN1	275.071183421698	0.266877818701832	0.195837718532087	1.36274983543635	0.172961365837538	0.539793530922453
RUB1	1302.92969120157	0.215855109394577	0.158606716271704	1.36094557953524	0.173530888010777	0.540480356204192
CAALFM_CR03600CA	2985.24693972306	0.182284359427933	0.133973645596282	1.36059863577372	0.173640562959927	0.540480356204192
ZDS1	2582.209814985	-0.268975685441892	0.197617572501131	-1.36109194155976	0.173484635960774	0.540480356204192
CAALFM_C303590WA	2921.42937688855	0.158856383657503	0.116727915252655	1.3609116834963	0.173541600855251	0.540480356204192
PMR1	10397.0551357522	-0.22943638980963	0.168610539465045	-1.36074761718674	0.173593461004207	0.540480356204192
FMA1	10959.9051385278	0.151682529046667	0.111581199047599	1.35939145968454	0.174022575919812	0.541097137804551
CAALFM_C300300WA	2618.00073154877	0.154982076660074	0.113985578232284	1.35966390716767	0.173936304638783	0.541097137804551
VPS13	22523.4279888023	0.141343202181493	0.104062477631112	1.35825328590134	0.174383327610772	0.541201283409402
CAALFM_C209240CA	974.778087726663	0.23323031153237	0.171622371897933	1.35897382697331	0.174154882563878	0.541201283409402
CAALFM_C501110WA	3237.37049310759	0.154845577365763	0.113967493372478	1.35868196082618	0.174247390767155	0.541201283409402
ZCF29	6328.22657068999	-0.167514374925673	0.123342336636185	-1.3581255187323	0.17442385909406	0.541201283409402
CAALFM_C203020CA	1626.61672958433	-0.712114632385136	0.524495914036247	-1.35771244985509	0.174554944756517	0.541322657975164
CAALFM_C200730CA	1205.08361011217	-0.224237726361448	0.16552901235097	-1.35467325743477	0.175521681821127	0.542294483436324
FYV5	1116.64038436038	0.173135711608209	0.127736710339569	1.3554107597413	0.175286723425287	0.542294483436324
CAALFM_CR06680CA	10402.7590332693	0.154669111780063	0.114079780687955	1.35579776580333	0.175163522378089	0.542294483436324
CAALFM_CR09230CA	1924.27081456333	-0.193038434244691	0.142510968411765	-1.3545514173122	0.175560521060908	0.542294483436324
CAALFM_C200620CA	675.237786962476	0.241611601642625	0.178282369416835	1.3552187040869	0.175347887183867	0.542294483436324
SPL1	15132.9893409372	0.157723797661049	0.116451971847211	1.35441070820156	0.175605383185463	0.542294483436324
CAALFM_C504140WA	104.507256169325	-0.462728967404497	0.341327531842505	-1.35567431348611	0.17520281565878	0.542294483436324
CAALFM_C505340WA	8778.90433479298	0.155790985086936	0.114970553877366	1.35505118339354	0.175401250320189	0.542294483436324
RPA190	59427.0994431534	-0.176025061777338	0.13007424878024	-1.35326602635032	0.175970658570504	0.542858150932913
AMO1	343.704526714076	-0.278509113254885	0.205805960392786	-1.35326067682074	0.175972366969079	0.542858150932913
GLG2	203.376309671047	0.328858609286782	0.243079251565435	1.35288638239967	0.176091930440715	0.542942431940309
CAALFM_C105400CA	809.176450709098	0.200039346241706	0.147899984226651	1.35253122093072	0.176205438135362	0.543007962756408
CAALFM_C500090CA	2273.7240973439	0.165242542089908	0.122504518031175	1.34886896210519	0.17737905915952	0.543771403400522
CFL11	72.7832980586523	-0.463564214210557	0.343231953690915	-1.35058583335747	0.176828141368642	0.543771403400522
CAALFM_C601950CA	2728.98890139236	0.163984647387022	0.121471864706751	1.34998048958005	0.177022241249361	0.543771403400522
CDS	1090.62488052264	-0.179229830474449	0.132945001812601	-1.34815019768167	0.177610078927113	0.543771403400522
HGT3	325.857157561081	-0.255199919147145	0.189349123099363	-1.34777449702382	0.177730922885206	0.543771403400522
SGD1	9297.22821030013	0.177634687432612	0.13184556701812	1.34729359090396	0.177885695452169	0.543771403400522
CAALFM_C500950CA	3236.4243949719	0.150843923480891	0.111741899990277	1.34993161467647	0.177037919618831	0.543771403400522
YPT53	437.501823812494	0.222759595402895	0.164832199053731	1.35143252763546	0.176556919971295	0.543771403400522
CAALFM_C207650CA	2713.08688712452	0.175022526487558	0.129871785002176	1.34765627872617	0.177768960409727	0.543771403400522
CAALFM_CR08400CA	2765.41196043686	0.168746229201937	0.125288149036442	1.34686505068292	0.178023699346382	0.543771403400522
ADE17	42449.0428028975	-0.223607642928897	0.165916176701397	-1.34771453498069	0.177750215314508	0.543771403400522
BUD21	3956.08720803346	0.146309924518704	0.108613192770834	1.3470732310338	0.177956648549729	0.543771403400522
CAALFM_C603540WA	1198.86812967009	-0.174865580173001	0.129497952895302	-1.35033470617392	0.176908644549516	0.543771403400522
CAALFM_CR01340WA	78.1078131290487	-0.516426581418924	0.383288971166049	-1.34735570357749	0.177865699760262	0.543771403400522
PHR2	26155.2452636792	-0.262688258877211	0.194636049067054	-1.34963826144412	0.177132044875674	0.543771403400522
CAALFM_C200170CA	11669.1564232442	0.134993827321985	0.100081376431684	1.34884063484212	0.177388159653669	0.543771403400522
CAALFM_C304840CA	341.118501256215	-0.288677799815255	0.213885103913295	-1.34968632473012	0.177116620746764	0.543771403400522
CAALFM_C101680CA	3844.20410509742	0.204111089473002	0.151583358300395	1.34652703147342	0.178132608737723	0.543821854268796
CAALFM_C205760CA	7257.62156326786	0.160097414994029	0.119012270816122	1.34521771491433	0.178554937070927	0.544306587774433
GPX3	383.205098586832	-0.247091703204525	0.183726551767309	-1.34488837257158	0.178661285691506	0.544306587774433
CAALFM_C501710CA	846.463308881095	0.211720049092816	0.15741914645076	1.34494471521634	0.178643088630524	0.544306587774433
CAALFM_C113950CA	216.846197372234	-0.297164887365972	0.220906845634719	-1.34520452053962	0.178559196788035	0.544306587774433
CAALFM_C100370WA	288.406305890922	-0.267681119118104	0.19938622626751	-1.34252563042627	0.179425625702916	0.544540948573761
CAALFM_CR05800CA	1105.296768997	0.203513419074302	0.15149350574707	1.34338048400625	0.179148802950704	0.544540948573761
CAALFM_C208700CA	623.190057144117	-0.212163309004879	0.157839053539563	-1.34417499501604	0.178891805489739	0.544540948573761
CAALFM_C502010CA	5906.61738257804	0.184219985919639	0.137244437599865	1.34227651875212	0.179506354036664	0.544540948573761
CAALFM_C305440CA	658.559118558007	-0.201898735718548	0.150437455265032	-1.34207757877089	0.179570842878299	0.544540948573761
LIP9	87.0829089157477	-0.462430693222284	0.34443418758311	-1.34258070160559	0.179407782713814	0.544540948573761
HCR1	14907.9947736753	0.132429695359545	0.0985943209546132	1.34317772136701	0.179214433764289	0.544540948573761
CKA1	4383.34842211158	0.157655147298946	0.11731089861555	1.34390878562453	0.178977884666569	0.544540948573761
MRPL27	3924.83966254986	0.149763876366649	0.111449868162537	1.34377795896748	0.179020198935732	0.544540948573761
CAALFM_C111990WA	1433.27864449418	-0.358208454766879	0.267037750871282	-1.34141503812898	0.179785737759976	0.544911870471277
GLK4	418.297875920149	0.23501466594448	0.175289313533183	1.34072443554861	0.180009937906698	0.545030089773057
CAALFM_C103830CA	2211.71729047315	0.181901609064542	0.135651377561981	1.34094922096482	0.179936939822976	0.545030089773057
CDC53	4650.84532729719	-0.154469515146293	0.11530761494652	-1.33962978262916	0.18036573619654	0.545826592932049
CAALFM_C205910WA	1208.24271673414	-0.256030894585383	0.191168153912903	-1.33929678842864	0.180474073850801	0.545873791719329
CAALFM_C400030CA	1487.23067107748	0.161353664268323	0.120515812286062	1.33885887011512	0.180616621501038	0.546024362688808
CAALFM_C112710CA	1173.29259543802	-0.200251015331983	0.149610695581433	-1.33848061165511	0.180739816447724	0.546116303701902
CAALFM_C101710WA	1319.67892698112	-0.223553498498334	0.167125817992871	-1.33763592713048	0.181015146871864	0.546667601071212
CAALFM_C503470CA	1922.91744723997	0.17444730792167	0.1305641070688	1.33610462965711	0.181515076992774	0.546774689447014
RSP5	8984.83594896214	-0.133950190000804	0.100242684082243	-1.33625901208817	0.181464628616493	0.546774689447014
CAALFM_C206800CA	861.154139963071	-0.244715575144206	0.183116013091178	-1.33639636978311	0.181419752252826	0.546774689447014
LEU3	4558.17413508261	-0.219067212877972	0.163949467818212	-1.33618739842983	0.181488028902273	0.546774689447014
SFU1	932.673222572864	-0.241109288686412	0.180366014895537	-1.33677782272928	0.181295170316405	0.546774689447014
CAALFM_CR06040WA	7236.63702252544	-0.196723633661863	0.147420226438702	-1.33444126640018	0.182059283457065	0.547014263618319
RPT2	14731.7346861819	0.130501643760377	0.0977803249027586	1.33464113450389	0.181993828239445	0.547014263618319
CAALFM_C101540WA	1653.46226488512	-0.169289624962261	0.126764137508981	-1.33546938660208	0.181722768301458	0.547014263618319
TDH3	631406.386189747	0.193551994532903	0.145033402335946	1.33453391712188	0.182028938910287	0.547014263618319
HRT2	3052.38752108999	0.174756627952993	0.130939884647093	1.33463251799858	0.181996649716439	0.547014263618319
CAALFM_C202750CA	99.5249424708453	-0.548519547397565	0.411303791086566	-1.33361169842006	0.182331147038388	0.547490918521095
CAALFM_C201540WA	304.902282552963	-0.262178976389714	0.196625922768384	-1.33338968076223	0.182403957054004	0.547490918521095
HPA2	498.022096518879	0.249135988720621	0.186969754260456	1.33249353461504	0.182698064604648	0.547832062965321
RPS24	86022.1089211536	-0.574287700735496	0.430992843492491	-1.33247618703326	0.182703761400089	0.547832062965321
CAALFM_C205840WA	2731.74991988225	0.187334661706241	0.140666709506467	1.33176259232558	0.182938213849857	0.547859645830904
YVH1	1733.21140503906	0.167464753167904	0.125783613922992	1.331371773675	0.183066712283408	0.547859645830904
GUT2	16918.8207346804	-0.141330532520392	0.106112308444659	-1.33189574887159	0.182894448182845	0.547859645830904
POT1	1303.4683770918	-0.32814178038788	0.246483434834483	-1.33129344212617	0.183092475192757	0.547859645830904
CAALFM_C401860CA	278.039717742757	0.262301863252815	0.197066476094657	1.33103239298207	0.183178352530618	0.547859645830904
CAALFM_C302060WA	81.5916306333485	-0.439063900093232	0.329939073189516	-1.33074235751713	0.183273800498079	0.54786672916795
CAALFM_C108710WA	1023.66713415744	0.179877026079469	0.135278894066996	1.32967546282856	0.183625222701478	0.548638609553757
SWR1	12469.8447082169	0.136053572427742	0.102636270754644	1.32558959349744	0.184975675076775	0.552393111873107
CAALFM_CR07740WA	106.724141404266	-0.423018057085092	0.319334759104013	-1.32468528722646	0.185275555004474	0.553008071377452
SMC2	3428.95705409898	-0.144298316886938	0.108967418898821	-1.32423359518979	0.185425476659958	0.553175040861893
CAALFM_C504360CA	1051.9549730911	0.19624798484502	0.148291063198849	1.32339724735714	0.185703306719125	0.553723233712649
CAALFM_C101930WA	799.251843917745	0.197584191163227	0.149436807895917	1.32219226270441	0.186104136888674	0.554078439582625
CAALFM_CR07540CA	32.8253309489361	-0.723519157689982	0.547563743495324	-1.32134233919774	0.186387242673054	0.554078439582625
CAALFM_C405160CA	1023.91496684425	0.182121036540872	0.137820575449254	1.3214357576669	0.186356109833159	0.554078439582625
PIR1	5732.51623476343	0.211706111886675	0.160204322016639	1.3214756582203	0.186342813660192	0.554078439582625
OLE2	783.461292418416	0.20558360746871	0.155570834283464	1.32147910895765	0.186341663794274	0.554078439582625
CKB2	1330.21741231206	-0.206136100329134	0.155896091130979	-1.32226599675257	0.18607959139237	0.554078439582625
CTA4	3671.29996995042	-0.277659632978537	0.210191500195188	-1.32098411553606	0.186506660686897	0.554153561233254
CAALFM_C112920CA	937.452573935961	0.227836505724607	0.172518263591261	1.32065151237789	0.186617588412003	0.554203393235645
MVD	7912.5236201652	-0.917001160957258	0.695231417889095	-1.31898694069597	0.187173478426409	0.554306092764863
CAALFM_C209830CA	1412.38468908283	0.205847499682121	0.156069079124614	1.31895120312564	0.187185426516812	0.554306092764863
HAP3	227.544614641522	-0.291619981647159	0.221095497478289	-1.31897747793709	0.187176642042135	0.554306092764863
ARO10	4365.22954793838	-0.145809278999485	0.110442853896119	-1.32022375242704	0.186760323882177	0.554306092764863
SCO1	2983.09449085056	0.173226013303259	0.131345647480685	1.31885613741965	0.187217212439101	0.554306092764863
VPS41	2224.67386321664	0.156609452880645	0.118714367209745	1.31921229554252	0.187098148837597	0.554306092764863
CAALFM_C205530CA	3009.81148357955	-0.239442384596639	0.181622593935768	-1.31835130975675	0.187386072085418	0.554527109248249
RPC19	3909.7439324857	0.164092305302805	0.124556269437304	1.31741506103313	0.1876995352327	0.554824551409232
CAALFM_CR01170WA	8251.18882475013	0.148478113749345	0.112721959737735	1.3172066391926	0.187769369080393	0.554824551409232
CAALFM_C200320WA	2288.97326299963	0.182746715095373	0.138714344717609	1.31743198922508	0.187693864112469	0.554824551409232
THG1	1374.4375291321	0.199604998108494	0.15164055995487	1.31630348877569	0.188072200365992	0.55489554361299
PGA62	42257.2921771601	-0.847592572515155	0.643924662865153	-1.3162915188615	0.188076216362201	0.55489554361299
CAALFM_C201650WA	107.486901698338	-0.39190513320038	0.29772183496853	-1.31634662684987	0.188057727742679	0.55489554361299
PRM9	113.575015060189	-0.393128130144401	0.298844511856225	-1.31549389246785	0.188343968627495	0.555407113898514
CAALFM_C503290CA	1488.8660152202	-0.187841661561192	0.143012449810814	-1.31346370060566	0.189026744804424	0.555431312364405
CAALFM_C104460CA	394.633826617395	0.23489591909344	0.178983970232906	1.3123852308549	0.189390187549331	0.555431312364405
CDS	2082.70419587919	0.183246167982988	0.139388990186832	1.31463875114793	0.188631340096498	0.555431312364405
[truncated: 4,032 more rows]

## Sheet: plc124_vs_sc5314_Fig3
gene_id	baseMean	log2FoldChange	lfcSE	stat	pvalue	padj
LYS22	2516.36492105915	-4.30124993945346	0.115889098783195	-37.1152246813156	1.59618785072122e-301	1.91670237114604E-298
OPT1	3014.70032239259	-5.16722684439847	0.182914541905757	-28.249404287718	1.44752768970311e-175	1.44849270816291E-172
GDH2	11570.8571185849	-1.99698320068322	0.0715450602357976	-27.9122443129068	1.89500855019964e-171	1.62537590505695E-168
CAALFM_C102970WA	3373.42821988291	-2.59748168279681	0.0965208097219228	-26.9111053904352	1.62828390240436e-159	1.22202706875447E-156
CAALFM_CR09140CA	2841.30549123794	2.31088442325922	0.0867544565008447	26.6370687624182	2.5270655657897e-156	1.6858335174446E-153
CAALFM_C401830CA	4181.21832657816	2.01402645745079	0.0756866820386904	26.6100508464783	5.19337535886576e-156	3.118102565463E-153
CAALFM_C603620CA	4172.7884589549	2.07763739967439	0.0784636569877218	26.4789773945854	1.69285883556321e-154	9.23993131701956E-152
FGR13	1928.20588606348	2.71100808844051	0.104340885373495	25.9822223928451	7.86607217009338e-149	3.93565810910339E-146
PYC2	45856.7228719549	-2.50523415634319	0.0996481816874067	-25.1407914717604	1.78206188230939e-139	8.23038426260427E-137
BUL1	759.682692435671	-3.68660080747908	0.148443607860308	-24.8350256411736	3.75340041652905e-136	1.60967257863146E-133
ACO2	13652.8829031256	-1.66266150764869	0.0672607624574836	-24.7196351468611	6.57837381288366e-135	2.63310375817023E-132
CAALFM_C208960CA	2153.97434805675	2.34170344897509	0.0951768799415559	24.6037005038727	1.15308934076477e-133	4.32696775121982E-131
ZCF1	4063.29765313474	-2.59006119341652	0.106201731379697	-24.3881258786302	2.28586210272135e-131	8.07312709690527E-129
LYS12	5318.55115444173	-2.08286915094922	0.0866727918644547	-24.0314071595452	1.30625553452532e-127	4.35708790516111E-125
XOG1	4826.67869356036	2.59452504665256	0.11018427349418	23.5471448363237	1.34282415751215e-122	4.2433243377384E-120
LYS9	3799.52023210372	-1.70845689475802	0.075725714729438	-22.5611194408954	1.04446076714658e-112	3.13547122297405E-110
SNZ1	2985.77131301074	-3.69473383501059	0.172126654314459	-21.4652045014519	3.29298372278824e-102	9.41479727220029E-100
HSP70	7135.34427389419	1.84256421312564	0.0868255358715442	21.2214551241199	6.05217764944406e-100	1.6516943003301E-97
CPA2	3154.86530405148	-3.24396343647064	0.154942388790558	-20.9365781810402	2.48691616633459e-97	6.49193246203169E-95
ARO8	7939.89794884495	-2.00611231285481	0.0967784171505758	-20.7289225420326	1.8999617880731e-95	4.75307107316288E-93
WH11	17010.2535446025	2.65111744161779	0.12857431989803	20.6193386340317	1.84057262685727e-94	4.42031922066041E-92
GCV2	18094.80318259	-1.68020472444918	0.0839597706402001	-20.0120213721106	4.32740244508206e-89	9.99297087702795E-87
CAALFM_C302630CA	1242.89892164374	-2.66844607754603	0.133546964971384	-19.9813307484586	8.00611102639854e-89	1.78032187416655E-86
CAALFM_C402620CA	7369.63917106574	1.35072449087567	0.0682375437639781	19.7944476950635	3.3237523617213e-87	7.12707470706239E-85
FRE10	12609.7392273271	-1.70624124663044	0.086598000495723	-19.7030097330563	2.03175391758758e-86	4.20643121420545E-84
SNO1	1414.26871472871	-2.11561981207742	0.107842866220106	-19.6176148337848	1.09365581965676e-85	2.18876984707306E-83
ASR2	4250.48056083805	2.98678871159459	0.152302194990922	19.6109367417365	1.24713723156733e-85	2.41542320591299E-83
CAALFM_C104910CA	758.596976630682	-2.98036570058453	0.153970485508268	-19.3567337970399	1.78873384128707e-83	3.35611186971486E-81
CSP37	8178.61292010348	1.51253295994006	0.0783033119756969	19.316334415197	3.91482368336177e-83	7.12260648330427E-81
IDP2	2028.99286239487	-2.1440178558287	0.111207926536938	-19.2793618458174	8.00580624232809e-83	1.41373119643935E-80
ARO10	7664.19637606768	1.28478425199061	0.0690629653955102	18.6030855268508	3.03335366048431e-77	5.20350153644223E-75
FTR1	11054.1752527466	-1.58667325820682	0.0854084305067971	-18.5774782277559	4.88947693886445e-77	8.07432947259448E-75
PCK1	3717.03797546863	-1.44116546672721	0.0775798721837607	-18.5765382973766	4.97585260636235e-77	8.07432947259448E-75
SAM4	10285.7538930326	-1.63404193464424	0.0891391099052136	-18.3313692091138	4.65049795676192e-75	7.34778677168384E-73
SEO1	1347.64253319034	-2.53768754645046	0.139363511484093	-18.2091246082022	4.36876204489475e-74	6.72565315834566E-72
CSH1	797.026064267155	-2.51481255537019	0.141280640988444	-17.8001213596977	7.05159028809895e-71	1.05844370224365E-68
CAALFM_C207270WA	721.012087804096	-2.15980671685175	0.122953847520418	-17.565995374753	4.48753426298247e-69	6.57150139388945E-67
CAALFM_C300030CA	6285.04268200377	-1.46808771181434	0.0850486424638728	-17.2617418606999	9.13143521806784e-67	1.30536040593522E-64
ALS1	3524.57791642128	-2.98683406322344	0.174308129681652	-17.1353686639771	8.08389053896563e-66	1.12873671618488E-63
PHO84	14287.9833980717	-2.07245789881027	0.122212517608186	-16.957820191992	1.68479678521397e-64	2.29898179509652E-62
CAALFM_CR09050CA	315.759207382051	-7.62501947142066	0.452791638075067	-16.8400183003303	1.24198080319782e-63	1.65707838719994E-61
ATO2	2179.86096165198	-1.48919811458001	0.0911027209027007	-16.346362653323	4.6173213637035e-60	6.02660814514691E-58
CAALFM_C301820WA	1306.99573837334	1.65086305390745	0.101962406706663	16.1908992463943	5.84678334481516e-59	7.46895472388728E-57
LEU42	3692.95104373397	-1.21913737808421	0.0753567631456681	-16.1782078634078	7.18556614824473e-59	8.98794565709612E-57
CAALFM_C603520CA	602.223291665651	2.60432810233723	0.162361937813456	16.0402624987726	6.68711108401822e-58	8.19375815274395E-56
CAALFM_C201630WA	1198.88124464811	1.84258326206495	0.11557364954363	15.9429356894139	3.19008519775153e-57	3.83065430546004E-55
CAALFM_C109320CA	1303.59226918055	-1.8087267579741	0.113804036726362	-15.8933444718057	7.04655501517854e-57	8.29559143355528E-55
CAN2	960.749274391176	-2.07781867065665	0.132068720320147	-15.7328598749183	9.00502185664655e-56	1.03973367744819E-53
TEF1	20557.5634502642	-1.3680343337685	0.0882650030296118	-15.4991705297913	3.51399401355693e-54	3.98075850139544E-52
HIS5	2751.37638440086	-1.21285720490689	0.078684803439705	-15.4141225736973	1.31545370824767e-53	1.46258964154056E-51
IFE2	546.624140470069	-2.5916755699326	0.169056591913712	-15.3302248708256	4.8032089574568e-53	5.24335756010375E-51
LEU4	1917.10989030021	-1.68096811481963	0.109706269279816	-15.3224435199065	5.41431996810753e-53	5.80492448009243E-51
CAALFM_C702600CA	7004.14892470881	-7.26435444333475	0.474370565413538	-15.313670309628	6.19661874490581e-53	6.52710507796745E-51
CAALFM_C300010CA	1700.82410498931	-1.71363429625104	0.113102147676296	-15.151209163203	7.4385345750103e-52	7.70016579109687E-50
CAALFM_CR00090CA	920.829956078749	2.07290131018609	0.137235717335409	15.1046779252069	1.50841623598232e-51	1.53500526793862E-49
MLS1	1650.88757175566	-1.47436743615307	0.0986724388047948	-14.9420390740502	1.75521066156357e-50	1.75638080200462E-48
ERG251	1811.01865614501	-1.54017280830623	0.10569259048646	-14.5721928208727	4.22120721945114e-48	4.15477510583355E-46
FET34	11947.5986311641	-1.13622849122511	0.0782717000204786	-14.5164662442215	9.52979263156724e-48	9.2285282193435E-46
ILV2	15875.789827026	-0.92152767745855	0.0635022835687793	-14.5117250226198	1.02119758516564e-47	9.7321750814833E-46
SOU1	4281.77813029271	1.73116784697218	0.120364508491085	14.3827102247537	6.64408808636785e-47	6.23298513602384E-45
MNN4-4	981.758553683697	1.83159458237839	0.128567309033336	14.2461921008511	4.73400056792264e-46	4.37275990920116E-44
OPT3	151.45324370322	-5.2548010027372	0.370608496396123	-14.1788465559641	1.23865743007142e-45	1.1268029106286E-43
FGR22	381.3645594158	2.48901791724832	0.176710941129465	14.0852507566285	4.67994665998807e-45	4.19379100695051E-43
RAD51	1972.39472681704	-1.3386372110883	0.0952418212216489	-14.0551408395792	7.1639250882311e-45	6.32532444554993E-43
SOD4	482.522673950017	2.0394627174315	0.146292634965637	13.9409801314369	3.57003623751358e-44	3.10644892319298E-42
ERG25	2341.40905208386	-1.69689993131417	0.1227603506802	-13.8228664378348	1.85532204711631e-43	1.59133622441233E-41
LYS1	4604.80849749489	-1.01250415345954	0.0740352705797434	-13.6759701900322	1.41309865197597e-42	1.19496398682588E-40
ECM42	1679.39257008858	1.41782272517494	0.104246744124857	13.6006427546246	3.96929681483441e-42	3.30995251059247E-40
CAALFM_C603320WA	714.435810088806	-1.56801584022855	0.115967878314893	-13.5211220815029	1.17371771244332e-41	9.65342622672564E-40
CIRT4B	890.872665543187	1.95631523232309	0.145589524194742	13.4371977870214	3.66037188812756e-41	2.96984767788079E-39
CRP1	1400.37168592074	-1.35773676363944	0.101502018310274	-13.3764508946913	8.30177748192677e-41	6.64584960019844E-39
CAALFM_C112180CA	1641.53012278109	-1.20013878008803	0.0898281294724466	-13.3603893027312	1.03023922837331e-40	8.13888990414914E-39
ATF1	3048.92961423319	-1.12630027231106	0.084926066988547	-13.2621268386649	3.83852787634121e-40	2.99305472331852E-38
CAALFM_C504360CA	1858.89806592482	1.51198324748888	0.114376595800286	13.2193412202001	6.78556413142044e-40	5.22314449295492E-38
HOM6	9129.02552246285	-0.884761040586395	0.0669973002718194	-13.2059207907896	8.11018781277832e-40	6.16374273771152E-38
CAALFM_C204570WA	3072.50668041207	-1.39242925796871	0.10565251848129	-13.1793285951371	1.15413362353382e-39	8.66177284462129E-38
CAALFM_C112250CA	2604.71272232321	1.18747970246082	0.0909046675236435	13.0629123323285	5.36359280749247e-39	3.97568039705985E-37
FGR14	4818.20187198055	0.947309862227706	0.0729476952867788	12.9861520436465	1.46615278962548e-38	1.07350992059895E-36
CPA1	303.149752765093	-2.96721005327558	0.23128563577704	-12.8292016203548	1.12517649105428e-37	8.13922849673483E-36
ARO3	11071.4294680739	-1.64908216926067	0.131292441879904	-12.5603739685878	3.48680819869063e-36	2.49223766963554E-34
HIS7	5461.01773539401	-1.09309210589947	0.0870697126392951	-12.5542174513408	3.76888881253931e-36	2.66216569770424E-34
ANP1	2343.88814178561	2.20502841690244	0.17773482907338	12.4062820348625	2.41614239305742e-35	1.68680452650195E-33
CAALFM_C104590WA	713.152979721055	-1.959601267598	0.157973307441158	-12.4046353104807	2.46633108942023e-35	1.70205193803208E-33
CAALFM_C101160CA	3765.76414539268	1.36000351242306	0.110240323888319	12.3367154998641	5.74521004952571e-35	3.91980012924459E-33
ERG10	16600.2097216378	-1.02696817936359	0.083371475744138	-12.3179801028747	7.24871837400032e-35	4.89003428286494E-33
CAALFM_C208830WA	1792.48114884935	1.12929774179651	0.0923582458778091	12.2273623872261	2.22031661938479e-34	1.48119788697625E-32
CAALFM_C104790WA	922.383124970873	1.42987603326228	0.117557199411834	12.1632366236716	4.87866931915769e-34	3.21884951562887E-32
RHD3	782.880132873553	-1.56014091584934	0.128419268697978	-12.1488070417107	5.82087328366154e-34	3.79875252120694E-32
POL93	646.829303566046	-1.75220189678588	0.144324173481165	-12.1407374421205	6.42444008108446e-34	4.14756325234743E-32
CAALFM_C302880WA	155.279524344882	3.95773623713259	0.326249045106354	12.1310278037516	7.23358001812157e-34	4.62025685412786E-32
MPH1	2744.57125570414	1.1900427148871	0.0983166896953112	12.1041780248614	1.00369732570608e-33	6.34336709846245E-32
AAT1	6224.76195648131	-0.864463353482353	0.0714521239105956	-12.0984976536738	1.07561629635144e-33	6.7270835867646E-32
GCV1	1960.30821282969	-1.15025622038631	0.0955949170342947	-12.0326085954304	2.39472905253726e-33	1.48226321973544E-31
PLC2	847.041664831632	-1.62949581447019	0.136032037297933	-11.9787650529803	4.59111755237035e-33	2.81276222290118E-31
CAALFM_C112910WA	428.863517620413	-1.82980453359264	0.152959736140819	-11.9626548774121	5.57505035281449e-33	3.38107094124224E-31
ASR1	1359.86085572772	1.85870602728625	0.155979652324714	11.9163365194381	9.72933939780015e-33	5.84149537443921E-31
FET31	15156.2272259588	-0.915163950837893	0.0769370602680175	-11.8949690519736	1.25699608566419e-32	7.47228168151267E-31
GUT1	4407.61170020867	-1.2003222213096	0.101344332741997	-11.8439994505208	2.31160704189272e-32	1.36067536073763E-30
GLN1	35595.7583633463	-0.928626508132198	0.0789057760086688	-11.7688026796692	5.65209972808698e-32	3.29468026868294E-30
CAALFM_C306950WA	2482.44371718081	-1.10270639287054	0.0937512150123135	-11.7620490862514	6.12299908789093e-32	3.53485447343242E-30
CDR2	1237.73350080564	1.54014239899118	0.131499862529935	11.7121217418808	1.1047981233783e-31	6.317340888346E-30
CAALFM_C207190CA	5137.58315275048	1.70818417813175	0.14656757765565	11.6545842228832	2.17439153974457e-31	1.2316081891157E-29
MET3	1770.54073387417	-1.84818689732869	0.159656523926828	-11.576018642218	5.45198099002939e-31	3.05922372562023E-29
PGA45	1848.05793889585	-1.26744974365798	0.109584140717301	-11.5659960954357	6.12760325117088e-31	3.40649351111388E-29
CAALFM_CR02880WA	822.071713719326	1.95439303007111	0.16922586929354	11.5490204791385	7.46665492174768e-31	4.11282533487826E-29
PAD1	652.991506993005	1.44390002651909	0.12521853951465	11.5310403085333	9.20249199144398e-31	5.02288744696633E-29
TLO16	654.263609286197	-2.16134159552183	0.188955119390855	-11.4383860172165	2.68840183904178e-30	1.45415897672134E-28
ERG11	10964.1981786855	-0.940402456915645	0.082421873872311	-11.409622382191	3.74350909809797e-30	2.00678827008752E-28
PRN3	167.672596096444	-3.14496483449025	0.276420384948269	-11.3774707139592	5.41474068740771e-30	2.87700027320318E-28
SKN2	1123.86488848017	1.12946545698174	0.0998397125169868	11.3127875522435	1.13427627476062e-29	5.97385504707259E-28
MIS11	37673.7931675536	-0.726978296655539	0.0645527621525457	-11.2617690152066	2.02649341521586e-29	1.05800577956139E-27
CAALFM_C703350CA	871.823478653674	-1.20415043653365	0.107462216153438	-11.2053378353404	3.83886372120123e-29	1.98694291224933E-27
FCY2	936.534974689859	-1.24904918534267	0.112041936521319	-11.1480506685549	7.31922323469882e-29	3.75595011120784E-27
PNG2	4894.77414731496	1.20646228953163	0.108417812645363	11.1278973454113	9.1774809462946e-29	4.6696267458943E-27
BMT3	804.357817201199	1.60607273961614	0.144657162365801	11.1026147157152	1.21826747239362e-28	6.14662008760613E-27
CAALFM_C104010CA	615.326782312037	1.87784107012182	0.169386365169432	11.0861406598074	1.46471523107724e-28	7.32845853948978E-27
RAD32	1176.00399103713	-1.57678674557038	0.142527254159894	-11.0630542548829	1.89531570802244e-28	9.40452521567497E-27
CAALFM_C307230WA	4690.60658369393	-1.05441593331135	0.0954613638263126	-11.0454731741505	2.30549807374671e-28	1.13460741268649E-26
CAALFM_C504300CA	10842.3765418954	-0.888411272755785	0.0805794075332054	-11.025289214117	2.88589356110528e-28	1.40869145860781E-26
GDH3	6337.82339235632	-0.869137857720227	0.0793956078851902	-10.9469261697327	6.87408670931009e-28	3.32838843570144E-26
CAALFM_C207630CA	1025.82507164368	2.1349912781801	0.195738449506795	10.9073678858684	1.06289341490241e-27	5.10528965045924E-26
TLO13	801.946316405659	-1.55484903304064	0.142576190861288	-10.905390469811	1.08625897062772e-27	5.17611020607049E-26
TLO8	264.153058244263	-2.25161174140581	0.206608412491586	-10.8979673879325	1.17860745491738e-27	5.57193634592437E-26
PUP1	4047.46808412275	1.57741048866141	0.144979629562348	10.8802215416273	1.432144697449e-27	6.71765372147171E-26
CDC46	6678.53402687748	0.846832216038725	0.0780650210223522	10.8477805417647	2.04326636493992e-27	9.50990019775139E-26
FRP3	2058.13222943271	-1.15558696418948	0.106890356775588	-10.8109561895803	3.05469245262756e-27	1.41079796042891E-25
SOD3	3692.69786468497	1.51895077771964	0.14293476314861	10.6268814126091	2.23460165995274e-26	1.02416399743177E-24
ADE1	3519.65045715339	-0.947980229473467	0.0898520000355067	-10.5504633074262	5.05472228800027e-26	2.29913277402679E-24
EXG2	825.194054344942	-1.15599755147538	0.109654246405476	-10.542205061542	5.51894485071393e-26	2.49140938975086E-24
CAALFM_C603540WA	699.595525170594	-1.49670977786941	0.142301650528161	-10.5178666045986	7.14735906642517e-26	3.20244356976244E-24
CEX1	2218.83225537584	-0.930075050675973	0.0884577785844355	-10.5143387677115	7.41994527994435e-26	3.29995196005821E-24
LYS2	16618.9445042774	-0.793066464410426	0.0755813650178871	-10.4928835860895	9.31415943139905e-26	4.11192744309705E-24
CAALFM_C208100WA	879.65034066319	-1.33274184911658	0.12717330017298	-10.4797300007454	1.07048917546391e-25	4.6913992769966E-24
PRO2	2900.29158355842	-1.00802059999082	0.0963010254137399	-10.4673921763558	1.21956484723264e-25	5.3059908281049E-24
MPT5	7732.49160867996	0.900072501943338	0.0860321630048914	10.4620466405356	1.29037842795301e-25	5.57369214491358E-24
CAALFM_CR02390WA	2877.61744787962	-1.04653157239799	0.100230616881661	-10.4412364700259	1.60703710299799e-25	6.8918934045714E-24
ARG8	180.971976573051	-2.40430811481801	0.230453212907705	-10.4329554987846	1.75347747274294e-25	7.46658067116921E-24
PUT1	3361.98243362182	0.999177320159418	0.0958523030334537	10.4241347212147	1.92402580813431e-25	8.1351063042524E-24
GTT12	148.014979842295	3.20182106938767	0.307790130216785	10.4026112440075	2.41230373126772e-25	1.0128301819952E-23
CAALFM_CR07160CA	366.983632364912	1.94923274689235	0.187629687990758	10.3887224232252	2.7906599712436e-25	1.16355017134351E-23
CAALFM_C404600CA	1878.01609757809	1.21964845107126	0.117643501934298	10.3673252752406	3.49161151965137e-25	1.44576796993013E-23
CAALFM_C501960CA	7284.25347633172	-0.774089099307102	0.0746954872626556	-10.3632646050642	3.64311180818062e-25	1.49816734906277E-23
CAALFM_CR02300CA	2127.93182260646	-0.98723614718658	0.0955240516319617	-10.3349484273368	4.89675426051533e-25	2.00000765851252E-23
GEF2	841.941819431684	-1.18585444443023	0.114755812273378	-10.3337201047841	4.95988827759591e-25	2.01210602828958E-23
CAALFM_CR08990CA	479.492380014956	-2.01623075277191	0.195483602525232	-10.3140658690883	6.08703469726496e-25	2.45278901492475E-23
FTR2	13273.8569965935	-1.05427881549898	0.102429308990258	-10.2927455617147	7.59784618744167e-25	3.04116456729332E-23
ADE13	9197.53504378576	-0.758891481750449	0.0737906538722781	-10.2843848363777	8.28695528999012e-25	3.29502513649673E-23
CAALFM_C301180CA	3187.75952364288	-1.43836683140391	0.139907747734746	-10.2808232902937	8.59898952433006e-25	3.37440085647567E-23
CAALFM_CR01420WA	2664.14770728099	-1.19691126413624	0.11641743611868	-10.2812027479807	8.56519799817446e-25	3.37440085647567E-23
PGA13	858.830691438186	-3.09674346523413	0.302363861787933	-10.2417777274127	1.28846801482585e-24	5.02335192273661E-23
CAALFM_C504950CA	1871.78021768506	-1.04098993734648	0.101898638743829	-10.2159356609612	1.6824801377865e-24	6.51716822404525E-23
CAALFM_C202200WA	2600.84974280629	-0.876210879252476	0.0864494022294633	-10.135534273872	3.84267130670864e-24	1.4789358029153E-22
CAALFM_C604190CA	233.114250199193	-2.41321497553754	0.238224752793511	-10.1299925689471	4.06680347191908e-24	1.5552285379237E-22
UGA1	2613.41500268737	-0.811252596801407	0.0803182932697829	-10.1004710605151	5.49774650281513e-24	2.08914367106975E-22
CAALFM_CR00310CA	1287.09342818831	-1.33161764697448	0.132564690045754	-10.0450402480094	9.66082337110342e-24	3.64802412076132E-22
CDS	2296.27001845608	-8.40847943609679	0.845680243672603	-9.94285901676101	2.70937254517895e-23	1.0166920475784E-21
CDS	269.627793953168	-11.8508250101131	1.19302502118662	-9.93342536799937	2.97844376956924e-23	1.11071903058967E-21
NUP	410.91230477008	-1.80691710801196	0.182360207418368	-9.9085054442089	3.82322329432919e-23	1.41695263328102E-21
SAM2	53463.8023657449	-0.709722815338786	0.0729749216992516	-9.72557145403645	2.34584469872611e-22	8.64076783506231E-21
CAALFM_C601560WA	2674.11714497625	1.23862773840385	0.127595936405646	9.70742308333451	2.80334770671983e-22	1.0262987579967E-20
TPO3	4269.47719375531	0.732084613812515	0.0758363017903407	9.65348515855188	4.75129277407744e-22	1.72889465548854E-20
HGT16	693.472623853514	-1.31215986654852	0.136788432909878	-9.59262299183603	8.58736166580437e-22	3.10593490611382E-20
CAALFM_C500350CA	1416.63754669336	-0.935307534995519	0.0979811877547809	-9.54578686406954	1.35078234653495e-21	4.85634563388973E-20
SOD1	4769.77750515441	-0.988557689415081	0.103752275268717	-9.52805793275115	1.60252989529606e-21	5.72713660199854E-20
CAALFM_C103150CA	1547.14845976335	1.34703180231483	0.141555542770409	9.51592410972986	1.8010491213027e-21	6.39852007355114E-20
RTA3	1703.89821931654	-0.975669829466416	0.103026012082386	-9.47013098678618	2.79492992874709e-21	9.87103487776325E-20
SKN1	2484.69637500366	-1.25084817482288	0.132318044437565	-9.45334538565595	3.28170946593225e-21	1.15224465692732E-19
ILV5	36885.4401762942	-0.788673825486897	0.0834457990385244	-9.45133049924766	3.34550779987335e-21	1.16781562967672E-19
CAALFM_C100760WA	631.655164072868	-1.37351997324045	0.145454430893633	-9.44295725336047	3.62403933535907e-21	1.25773018320785E-19
COI1	1322.14753666559	-1.28895742509608	0.138894155453827	-9.28014156452085	1.69253537220523e-20	5.84021975558634E-19
CAALFM_C701040CA	2091.15331870522	1.01547397680349	0.109459453717068	9.27717015131736	1.74039403837702e-20	5.9710433179518E-19
CAALFM_C207980WA	569.011219846717	-1.59982369222324	0.172624068509346	-9.26767458349311	1.9024832065212e-20	6.49006202951892E-19
CAALFM_C306940WA	3102.81107605527	-1.13163928455282	0.122595894749296	-9.2306458292668	2.69005001749173e-20	9.12489282769511E-19
TEC1	2996.10792881778	-0.777154172853154	0.0845917554880808	-9.1871148478844	4.03518856399399e-20	1.36108270439438E-18
YMX6	342.862042873257	-2.41239153057187	0.263995075763568	-9.13801715276078	6.36078482247451e-20	2.13352804883447E-18
CAALFM_C404720WA	5664.75383146461	-0.821836886271825	0.0905640227520752	-9.07465085248759	1.14042541543909e-19	3.80395233016459E-18
CAALFM_C209780CA	3225.6070827003	-0.819258513063263	0.0905186366902739	-9.05071643827896	1.42033344268217e-19	4.71142651373687E-18
ROB1	7822.7844457261	-0.820905220678019	0.091116512738922	-9.009401216113	2.071845916537e-19	6.83481477081766E-18
CAALFM_C703680WA	206.008997297633	-2.01006166817144	0.224377869505984	-8.95837754675636	3.29490619930687e-19	1.08101731260319E-17
CTR1	13857.6340243051	-0.774793184163157	0.0865402515030719	-8.95298049989668	3.46011003541793e-19	1.12904894851355E-17
CAALFM_C404090CA	2795.05723965138	0.777886316129637	0.087479256305023	8.89223741703177	5.98905589327023e-19	1.94369143692943E-17
CAALFM_C600290WA	2558.54777202039	-0.933893762212617	0.105236157904976	-8.87426698963947	7.03955027140071e-19	2.27233654997257E-17
CAALFM_C403950CA	211.199220962827	-1.74378226608029	0.196568763109451	-8.87110565532395	7.24231993678952e-19	2.32528817649649E-17
HHT2	14326.0443007265	-0.834193146217582	0.0942768878920294	-8.84833138714698	8.88375262330673e-19	2.8371303590603E-17
SAP2	211.181066648457	-1.9255272795019	0.217862728062092	-8.83825928661429	9.72214380873935e-19	3.08845245649053E-17
CAALFM_CR02060WA	716.73259989638	-1.37761526047818	0.155942150178598	-8.83414303894375	1.00868515498688e-18	3.18744508975855E-17
CAALFM_C504940WA	351.369824117114	1.71353844419668	0.194279304071161	8.81997417269438	1.14486124893254e-18	3.59882038669684E-17
CAALFM_CR03540WA	640.759777429032	-1.19056686818068	0.13511479169594	-8.81152132373417	1.23458792040834e-18	3.86065930944358E-17
GPX2	485.042907127502	-2.03305079540109	0.230871251854054	-8.80599372626216	1.29698300698859e-18	4.03475957199973E-17
ARO2	12510.5057684834	-0.698317469502029	0.079384393340171	-8.79665939512393	1.40949304079791e-18	4.36216299842818E-17
VPS70	1289.47048248961	-0.939494817856108	0.106959286519125	-8.78366758447027	1.58228852966301e-18	4.87182581133165E-17
PLB4.5	2302.52770272827	-1.0114849145586	0.115293004301766	-8.77316816128018	1.73708324252897e-18	5.32114683068569E-17
GRE2	565.252961665274	1.4380733596767	0.164383676864372	8.74827347281694	2.16641735045721e-18	6.60262424981985E-17
GRE3	2133.97523196334	0.800818392972366	0.0919858217814273	8.70588942364657	3.15093929129864e-18	9.55466641664496E-17
GCV3	5577.16757463716	-0.609270613434252	0.0703229098215642	-8.66389936053843	4.55895880001422e-18	1.37547681584349E-16
HIS1	13073.1997296362	-1.22670747259287	0.141672669261674	-8.65874468933099	4.76987818330023e-18	1.43191743062673E-16
CDS	1108.36649793373	-1.36320997369221	0.158218358509588	-8.61600377183536	6.9331474950188e-18	2.06680201131472E-16
SIM1	27784.8625273917	0.542886182097784	0.0630115140996566	8.61566635645632	6.95359770628869e-18	2.06680201131472E-16
HHF22	20123.5403677331	-0.665221764201542	0.0777907028161316	-8.55143018535106	1.21572601640312e-17	3.59567438546027E-16
ZCF39	4384.73523401642	0.689584507783889	0.0812928446315016	8.48272084597062	2.19988015194998e-17	6.47454923152337E-16
CAALFM_C203110WA	136.766977381164	-2.14269252499291	0.252777171167224	-8.47660615513185	2.31858182025157e-17	6.79061719453192E-16
MCU1	1492.79931142579	0.87595249834896	0.103749617069831	8.4429468087519	3.09435933926855e-17	9.01870556940213E-16
PST2	619.479461877698	1.22366445153654	0.14525264742948	8.4243865650065	3.62645140794467e-17	1.05184609919323E-15
LYS4	4632.82272513856	-0.972976787868696	0.115826659899762	-8.40028356779628	4.45401751533805e-17	1.28566928663892E-15
CAALFM_C702420CA	154.279349530792	-10.0819632043246	1.20146267402035	-8.39140775850171	4.80355144522861e-17	1.37992932426567E-15
HRQ2	526.483145742194	1.37769470055805	0.164286447114334	8.38593033544178	5.03261339754369e-17	1.43884813518344E-15
MRF1	594.921183297871	-1.19263214982992	0.142334338463941	-8.37908942213589	5.33387397660006e-17	1.51775257609037E-15
TLO4	333.01699717067	-2.42635686104352	0.290273445229504	-8.3588660999463	6.33239334549134e-17	1.79338158709104E-15
PUT2	9156.82254022862	0.700195220117243	0.0839444105663733	8.34117739814983	7.35544526230382e-17	2.07333771619118E-15
CAALFM_CR04500CA	1100.14172866923	-0.959776393017464	0.115225149506385	-8.32957385717496	8.11338679383999e-17	2.27629786496333E-15
FRE7	19430.8756246644	0.590101280276639	0.0713285199084472	8.27300609958059	1.30623013817731e-16	3.64772360447282E-15
QDR1	617.861316414408	-1.56843057791636	0.189857381655908	-8.26109874810632	1.44337613676133e-16	4.01205107644215E-15
NRG1	3550.21612291759	1.75263856343671	0.212769479510622	8.23726489094135	1.76192100993332e-16	4.87491877587082E-15
GAD1	7943.70989871009	0.685679909247348	0.0837635009370297	8.18590318667335	2.70268942899343e-16	7.44355382186999E-15
DUR1%2C2	2451.14935399017	1.00103360262107	0.122377200040918	8.17990281103318	2.84072900338599e-16	7.78800773348378E-15
NCR1	4748.88829132908	0.646012332413005	0.0790868397972608	8.16839228965349	3.1252624700844e-16	8.52912539563033E-15
PHO100	227.081623522093	-3.96248368764086	0.487469748149533	-8.12867609258361	4.34004302209496e-16	1.179077751342E-14
ILV3	32091.0281051249	-0.604359819632048	0.0745539936358995	-8.10633730211114	5.21684941558481e-16	1.41089927437708E-14
CTA24	4885.80563981554	1.06898108879485	0.132168371864466	8.08802494662682	6.06399876245227e-16	1.63265688653648E-14
RBT5	361.511039140589	-1.56874798283142	0.194337744384049	-8.07227637535643	6.89994700432989e-16	1.84943222383914E-14
KAR4	1213.8854641619	-0.886920721939532	0.11020436301755	-8.04796377978514	8.41828521930895e-16	2.24637264252138E-14
BIO2	167.711148065814	-1.75830638910973	0.21879908449565	-8.03616885857991	9.26909867543966e-16	2.4624632056345E-14
ULP3	1097.55901810568	-1.34859442909139	0.168038638811518	-8.02550198352922	1.01111622428952e-15	2.67433559939836E-14
PCL2	1145.89023525166	0.951699540847084	0.118615290581807	8.0234136440505	1.02846295750305e-15	2.70828578809138E-14
CAALFM_C301130CA	481.32495508193	1.68869387495279	0.211571839628517	7.98165709537642	1.44381667849235e-15	3.78544774570659E-14
AHA1	4952.65808741332	0.583176184364063	0.073295281353051	7.95653108356324	1.76929700084643e-15	4.61863443177476E-14
CAALFM_C604420WA	755.217770401168	1.17159514274859	0.147276623287127	7.95506521401207	1.79037178251701e-15	4.65341652910481E-14
CAALFM_CR09010CA	3268.30688555161	-0.590895422398411	0.0743294936098784	-7.94967641646734	1.86999309707977e-15	4.83941317020127E-14
LIP3	282.027623935093	2.04331030681063	0.257128085518115	7.94666324642579	1.91602337621839e-15	4.9372550861868E-14
ARG4	286.245963761756	-2.04978699154392	0.259356808558505	-7.90334752704802	2.71511222010505e-15	6.93682288064285E-14
CAALFM_C105990CA	616.074858508687	-1.10626902079484	0.139966575678138	-7.90380857311799	2.70508347696882e-15	6.93682288064285E-14
CAALFM_C305450CA	399.527753581272	-1.56372362646951	0.19811465732946	-7.89302340143911	2.94952281675946e-15	7.50378601348466E-14
FET3	1096.35007507526	1.06276248667869	0.135113279456622	7.86571453933131	3.66996557656614e-15	9.29724612730088E-14
PTP1	2893.18086840725	-0.847135692018107	0.108066289994232	-7.83903742844618	4.54013218591425e-15	1.14533418673232E-13
SER33	16554.611161594	-0.81832770854978	0.104491865413418	-7.83149678984194	4.82095661212917e-15	1.20604264580098E-13
CAALFM_C101360CA	4604.71097116819	-1.03247213688286	0.131828496515759	-7.83193440091635	4.8042019556364e-15	1.20604264580098E-13
ARG11	403.843795934297	-1.38543847551014	0.177221930996158	-7.81753402483903	5.38681715798195e-15	1.34201038242837E-13
MET15	8275.95096409381	-1.05846016979066	0.135445795681243	-7.81464027338017	5.51202193214647e-15	1.36752808597551E-13
SER1	4607.57581711345	-1.08665004204086	0.139451847910015	-7.79229575173539	6.58024873034906e-15	1.62583594144098E-13
ARG3	118.866200023404	-2.25269521046316	0.289354944545237	-7.7852314360952	6.95857088272591e-15	1.71226473688059E-13
CAALFM_C404380CA	235.906418056424	-1.41437446669648	0.181870770991626	-7.77681019871853	7.43760665501264e-15	1.82266899415085E-13
MET2	4203.55377506966	-0.895092040090195	0.115125648773047	-7.77491418836418	7.54985675165767e-15	1.84265609499808E-13
STF2	143.258177915182	-1.85137993481586	0.238307604962694	-7.76886635701654	7.91916664748093e-15	1.92496666200306E-13
FCR3	1506.07855403991	-0.885857184558063	0.114371165816674	-7.74545907819113	9.52371219339009e-15	2.3056600003675E-13
ARG1	544.132363040068	-1.35242597582332	0.175067398629183	-7.72517319851162	1.1170135988919e-14	2.69339343283011E-13
CAALFM_C302120WA	1337.16143687736	1.12653083443324	0.145902452408093	7.72112336592054	1.1530888071425e-14	2.76925807923343E-13
SSU81	2822.49257554325	0.684053890524311	0.0887900029435187	7.70417691009035	1.31689308856208e-14	3.15005024052858E-13
CAALFM_C503930CA	725.452782026855	-1.16635762242898	0.152225884915666	-7.6620189994307	1.83032553694227e-14	4.34358676830094E-13
BUD5	5249.18090767249	0.647617774189181	0.0845203842636279	7.66226727234455	1.82678968348358e-14	4.34358676830094E-13
CAALFM_C208850CA	992.106799128038	-0.81236622766771	0.106089041078601	-7.65740004253436	1.89734916012362e-14	4.48491510133159E-13
PHO87	7847.2040894631	-0.576642286826242	0.0754140511550339	-7.64635075286964	2.06763190857071e-14	4.86825959963079E-13
VTC4	4700.00230655407	-0.705534936354905	0.0928710939412909	-7.59692716445133	3.03245097443136e-14	7.11204517597106E-13
VTC3	9318.91795472658	-0.515908723839021	0.0680448289982414	-7.58189463379142	3.40544801040966e-14	7.95576258929946E-13
CAALFM_C503480CA	3916.79952938982	-0.65953498013752	0.0870060858614173	-7.58033157804642	3.44672934504479e-14	8.02099340606546E-13
HSP78	5972.69003181479	0.532976078344587	0.0704021921545804	7.57044719821145	3.71941590561224e-14	8.62215177501772E-13
CAALFM_C202420CA	8055.33735437132	0.812021463336585	0.107278762328427	7.56926576809897	3.75339567400676e-14	8.66745677951408E-13
ERG13	27358.8015222036	-0.545379639617335	0.0721490068001459	-7.55907342048445	4.05950724577175e-14	9.30277919985252E-13
PCL5	109.990728589686	-2.55070948159398	0.337431911596619	-7.55918273860005	4.05609729395845e-14	9.30277919985252E-13
FGR27	2795.8074706199	0.668251256789141	0.0886136554212301	7.54117696208977	4.65748577427822e-14	1.0632526459607E-12
CAALFM_C102410CA	2268.80847231737	0.670658118231595	0.0889914343573688	7.53620978327408	4.83828017866773e-14	1.10034220426974E-12
RAD16	2321.58877732673	0.881653001861714	0.117737742544795	7.48827846369043	6.97828508925532e-14	1.58104240286373E-12
CAALFM_C405390WA	965.131017149307	-0.930043972014557	0.124232451531022	-7.48632068797509	7.08312035946348e-14	1.59876145256461E-12
ARA1	722.080076628155	1.25899841088048	0.168395128333078	7.4764538816719	7.63549211843562e-14	1.71698481944148E-12
CAALFM_C504320CA	1985.81544426609	0.74409695970358	0.0998671342163088	7.45086925286042	9.27272240850614e-14	2.07736661718921E-12
CAALFM_C701880CA	837.952464747828	0.921591495424401	0.12375575474796	7.4468577021029	9.55896246548666e-14	2.13353199415546E-12
ENA21	31447.1402605865	-0.651181401827539	0.0875285322143785	-7.43964722534862	1.00954531779132e-13	2.24492966222928E-12
CAALFM_C700450CA	965.20221276093	0.850127324478815	0.11490875177613	7.39828177870273	1.37957870223614e-13	3.056454069456E-12
CAALFM_C108900WA	562.540242445948	-1.02921867995242	0.139205987227644	-7.39349434927207	1.43019530416189e-13	3.15694581109852E-12
ERG12	8955.59790558555	-0.629085132506049	0.0852838433012434	-7.3763694054449	1.62664288604318e-13	3.577422669525E-12
STV1	6286.75813428471	0.575610813514004	0.0781699190655748	7.36358461662392	1.79036219914492e-13	3.90884896133314E-12
CFL2	3309.38641343716	-0.603886562560507	0.082007694650056	-7.36377927873009	1.7877520195879e-13	3.90884896133314E-12
CAALFM_CR04460CA	683.142351484043	0.927903681214665	0.126302672355942	7.34666704913163	2.03210214345588e-13	4.42055843090909E-12
ECM17	25126.2386026317	-0.57517397977667	0.0784293430177876	-7.33365801172428	2.23954149326924e-13	4.85422639912944E-12
CAALFM_C102780WA	2822.37854019881	0.84567497504761	0.11538346710684	7.32925605593526	2.31433830542343e-13	4.99830474307995E-12
YHB4	632.615859355643	-0.998581605545473	0.136336766661692	-7.32437500167047	2.40014658418654e-13	5.16504662776201E-12
CAALFM_C602720CA	1043.34454867995	0.880095042135914	0.120649747697352	7.29462811926984	2.99485121830822e-13	6.42181668382947E-12
URA6	5204.37965682954	-0.590143772094643	0.081325719414462	-7.25654536281543	3.97101596466643e-13	8.48469033873924E-12
CCC2	4258.04197975438	-0.721988850020501	0.0995401040552922	-7.25324588388468	4.06900421538372e-13	8.66322741459712E-12
ADR1	3064.45569646004	0.625332853643464	0.0862785433376973	7.24783740490249	4.23478536550333e-13	8.98432909345654E-12
CRH12	734.985230664588	-1.45627228525748	0.201234420587624	-7.23669579490934	4.59747771529912e-13	9.71945640938589E-12
SAP7	591.711290644882	1.03446574707354	0.143572523613547	7.20517910417179	5.7967604557903e-13	1.22118420268649E-11
CAALFM_C500120WA	424.513628814624	-1.0385389617736	0.144177981490516	-7.20317312697232	5.88272010248244e-13	1.23065684652629E-11
CDC6	1185.31414201695	0.847635661637092	0.117668033153942	7.20361884971893	5.86351261395516e-13	1.23065684652629E-11
CAALFM_C111200WA	19873.6549368198	1.08781017237036	0.151447302619357	7.18276359866524	6.83161709249237e-13	1.4242023966432E-11
CAALFM_C206570CA	555.997048319972	-1.44319289079761	0.201035997635749	-7.17877846639428	7.03370090161042e-13	1.46125744682592E-11
CUP1	2593.96125351589	0.913422756320295	0.127332241933727	7.17353862971883	7.30836178894639e-13	1.51308290278738E-11
CAALFM_C305290CA	2047.43160657529	0.642176263756468	0.0896648476842154	7.16196235583989	7.95302641004953e-13	1.64089245931056E-11
OPT2	124.900647294392	-2.66019457221577	0.371701417567847	-7.15680502275783	8.25790168209462e-13	1.69796033216768E-11
CDR1	35638.8198064319	-0.680058911447551	0.0952050406142799	-7.14309775049398	9.12506845105951e-13	1.86986044300892E-11
HCM1	2725.43161355891	0.74241892398628	0.103960353606758	7.14136589795146	9.24080020650552e-13	1.88713484489317E-11
PRC2	588.19701271135	1.23061958468269	0.172364883032044	7.13961894694011	9.35900009767433e-13	1.90479446055718E-11
CAALFM_C600900CA	894.470093325287	0.901347994200298	0.126318465518255	7.13552045223377	9.64216203928833e-13	1.95579530013132E-11
CAALFM_CR03270WA	366.16571428937	-1.76547952924806	0.24809799054194	-7.11605735053146	1.11058098621479e-12	2.24509368391705E-11
CAALFM_C400050WA	1834.4822590454	0.722362003194885	0.101734300668453	7.10047642190047	1.24327545628882e-12	2.50490799985171E-11
CPY1	6942.10924696747	0.500987210576414	0.0705876927325642	7.09737336895974	1.27150216625614e-12	2.55321036996717E-11
CDC54	5378.34714535457	0.640626178605228	0.0904396949596531	7.0834623987954	1.40596554647891e-12	2.81380571368645E-11
HGT20	392.420740518569	-1.39478984578473	0.197323253006834	-7.06855286708872	1.56557707627554e-12	3.12283214815891E-11
MCM3	9472.95159851962	0.619109312357905	0.0877572863476044	7.05479098231944	1.72860360878928e-12	3.43660134674532E-11
ERG6	9322.15698783518	-0.706847690386727	0.100274652019972	-7.04911636338509	1.80057532816463e-12	3.5678726964688E-11
TPO4	1869.40318087977	-0.620154510651265	0.088275967685463	-7.02517941078758	2.13791355664748e-12	4.22237927437878E-11
CAALFM_C111160CA	1218.40016667944	-1.04780591352791	0.149380181726264	-7.01435693422833	2.31008967413913e-12	4.54746832902668E-11
CAALFM_C303440CA	1923.85215864889	-0.659205544983284	0.09399373428529	-7.01329242843424	2.3277421201314e-12	4.56724303570879E-11
THR4	10623.7426636001	-0.610381751291905	0.0876243674919635	-6.96589052523417	3.26332839992901e-12	6.38209241471459E-11
PTR3	1435.44172637756	0.627907669103051	0.090375391358164	6.94777261450087	3.71098489749787e-12	7.23401081966792E-11
ADH5	338.812798692431	-1.19847824184364	0.172526171459743	-6.94664601725828	3.74072735062461e-12	7.26839061914246E-11
CAALFM_C500140CA	555.937100004533	1.05755177970045	0.152258499061448	6.94576517054491	3.76414461524492e-12	7.29029815159049E-11
ECM3	1253.70112069575	-0.69007694816722	0.0994131851208627	-6.94150325561193	3.87949288996064e-12	7.48954190074716E-11
MET8	844.691179270364	-0.831196009555823	0.120965197711838	-6.87136486591694	6.3590513610969e-12	1.22370975551365E-10
CAALFM_C108350CA	1194.95950355858	-1.85927931161923	0.271082801003098	-6.858713665121	6.94833489242581e-12	1.33283714677714E-10
CAALFM_CR07220CA	587.58969418773	0.916171015994273	0.134072408022125	6.83340464686127	8.29226219673558e-12	1.58556503914651E-10
CAALFM_C407240WA	1562.73410918839	-1.01650977310194	0.148873223740821	-6.82802284762516	8.6092877768236e-12	1.64095758133489E-10
PHO91	3267.83710792396	-0.973816371401694	0.143055689746254	-6.80725368651193	9.94794258770548e-12	1.89010909166404E-10
ACF2	646.71903169089	-0.936480660428844	0.137753215358436	-6.79824901358643	1.05898303217141e-11	2.00572054421361E-10
CAALFM_C701360CA	371.970565259137	1.05613290788846	0.155382634722901	6.79698159174544	1.0683374206132e-11	2.01707480294391E-10
MIF2	1017.32861789425	-0.686652713593033	0.101138665868759	-6.7892205982236	1.12740942334295e-11	2.12193297108184E-10
DTD2	1446.52526789178	-1.11300380730282	0.163964238533012	-6.78808877631406	1.13628727403896e-11	2.1319589979156E-10
ADE5%2C7	20747.7451754763	-0.529141402420416	0.0781467519620417	-6.77112469981396	1.2778507130048e-11	2.38267567729219E-10
ERG4	3425.19771427316	-0.65793433057841	0.0971638403110807	-6.77139076092465	1.27550251102608e-11	2.38267567729219E-10
FAD3	4833.28125207565	-0.660455054671273	0.0976478439920149	-6.76364195737165	1.3456539530902e-11	2.50133323045003E-10
CAALFM_C112820CA	2466.99612730524	-0.575104006891702	0.0850874070032271	-6.75897911508679	1.38967422659918e-11	2.57518643719182E-10
CAALFM_C704240CA	3188.97461992365	0.617192203511783	0.0913484251018036	6.75646244392227	1.41401610974274e-11	2.61223160704474E-10
OAC1	454.818929462007	-1.04382469161839	0.15457595797679	-6.75282692910839	1.44991863207318e-11	2.67034094078753E-10
CAALFM_C105920WA	162.207649216572	-1.7863211565855	0.26487399252004	-6.74404134430205	1.54040675056705e-11	2.82831869431333E-10
ALG1	1170.06643172086	0.911599053945589	0.135432571485921	6.73101783377389	1.68480312729353e-11	3.0840115781312E-10
KRE1	1043.04674524248	-0.745524366189437	0.110780598324653	-6.72973767486439	1.69969237847597e-11	3.10180943476284E-10
CAALFM_C502110WA	597.672386511018	1.21058956638614	0.179907136510396	6.72896912189022	1.70869306984883e-11	3.10878581556739E-10
MLT1	29416.0604397707	-0.555615886647203	0.0827250304606512	-6.71641803639451	1.86245990675889e-11	3.37831096077957E-10
SAC6	10549.416639152	0.55071051595834	0.0822717458894769	6.69379882491079	2.17450310957156e-11	3.93244478008061E-10
SMF12	4059.74042708525	0.55423973746712	0.0828711941786914	6.68796610161111	2.26293535342735e-11	4.08007923783118E-10
MIS12	45618.9843817426	-0.57569832351032	0.0861607450495221	-6.68167763845855	2.36222205534267e-11	4.24634168271779E-10
RET2	5954.43557389108	-1.14609453517396	0.171591763893267	-6.67919315688635	2.40261323172978e-11	4.30605666964346E-10
GRF10	3260.88253293171	0.786322218003531	0.117948756886727	6.66664269093298	2.61721226210075e-11	4.67670905406336E-10
HOM3	3128.31802557956	-1.03862796158683	0.155811323414294	-6.66593376416666	2.62987853982052e-11	4.68539784957935E-10
CAALFM_C703730CA	647.382996432506	1.22346394688776	0.183604243698653	6.66359296627053	2.67212882393596e-11	4.74658623044719E-10
ILV6	8075.04385928192	-0.644985593032249	0.0968818685592566	-6.65744377791136	2.78630933132567e-11	4.93480862102636E-10
CAALFM_C700880CA	730.826386064194	-1.57117183134939	0.236120204883968	-6.65411853306444	2.8500292069898e-11	5.03281628199022E-10
CAALFM_CR08680CA	3686.03008334011	0.490537093392303	0.0737660402212083	6.64990410114585	2.93284048018979e-11	5.16386341438695E-10
IDP1	6403.26721344975	-0.687477231768639	0.103490179899779	-6.6429223761559	3.07523818877595e-11	5.39875148696221E-10
FGR17	472.480397801662	0.933465024587755	0.140878605878565	6.62602400674226	3.44849112077149e-11	6.03636754784607E-10
SLK19	34016.1589759689	0.672607862040348	0.101565489759115	6.62240553986976	3.53399893809572e-11	6.16806093730428E-10
CAALFM_C307100CA	2060.89949092182	0.568886805332007	0.0862654539876264	6.59460744753752	4.26382521596054e-11	7.42029176713829E-10
CDS	3691.711005278	0.53888336319021	0.0817353424879168	6.5930275299192	4.30946625343085e-11	7.47804490913261E-10
SOD5	119.775822253838	-1.71276342545607	0.260227714487795	-6.58178714295399	4.64826741866981e-11	8.04270823679929E-10
TRP4	4509.73745626675	-0.775871003397965	0.117963622713907	-6.57720562956646	4.79371629878628e-11	8.27053812008989E-10
PGA25	2517.57792950017	0.696417288650091	0.105944117103607	6.57343991992532	4.9165917383844e-11	8.45822830867047E-10
APE2	56758.0053687443	-0.572149596173312	0.0872631661345862	-6.5565990957844	5.50487436531949e-11	9.44321876839378E-10
CAALFM_C209620WA	2152.30947477897	-0.588393058542505	0.0899747496265606	-6.53953538058872	6.17102423988206e-11	1.05557918906701E-09
CHT3	10359.4672670867	1.10970810492151	0.170304702639881	6.51601563386098	7.21994534262061e-11	1.23149294991745E-09
SNG4	1002.18661171961	-0.808349674620897	0.124418659959089	-6.49701318826853	8.19302824408009e-11	1.3935110928458E-09
CTA2	3415.44380175549	1.05548567947139	0.162655545984177	6.48908509749838	8.63591810704696e-11	1.46469074335339E-09
AXL1	343.21771160622	-1.46546601616985	0.226586994163278	-6.46756457307446	9.95949865092762e-11	1.68441774366674E-09
TUP1	3907.85507023398	0.552841023977625	0.0855352469295517	6.46331242175468	1.02435494166339e-10	1.72759187352443E-09
BAT22	6622.50118588423	-0.642350743160235	0.0994506210436341	-6.45899177319771	1.05402841750867e-10	1.77265731616865E-09
ARO4	28674.872262637	-0.604705535413603	0.0936934333842801	-6.45408662668413	1.08873523402129e-10	1.82591238688934E-09
AXL2	5832.61946052366	0.734669677410432	0.114144460544444	6.43631477082829	1.22409052075957e-10	2.04719762859066E-09
CAALFM_C701070CA	5853.01464432619	0.534682679162428	0.0830787369298775	6.43585469545265	1.22780449172351e-10	2.0477050467522E-09
NOP15	2969.28293493737	0.794622072038471	0.123595542762209	6.42921301431782	1.28266276484047e-10	2.13327070362941E-09
RPC19	2245.56225199696	-1.10882695208354	0.172608661191351	-6.42393576562372	1.32795257327587e-10	2.20249371545533E-09
CAALFM_C102210WA	2423.70595792528	0.96055028326735	0.149577160771941	6.42177106658613	1.3469789406433e-10	2.22789574645245E-09
CAALFM_C114060WA	4925.24093006379	0.759693214149539	0.1186173513215	6.40457071150132	1.50793055651361e-10	2.48725688497464E-09
ATP7	3201.44020621464	-0.894739624339239	0.139821912903048	-6.39913734379854	1.56257242485455e-10	2.57032461337718E-09
CAALFM_C403960WA	606.915416507361	-1.17930087164831	0.184387708759362	-6.39576726444047	1.5974316137608e-10	2.62048617732782E-09
UTP4	7632.25151164019	-0.583187710730944	0.0912751632510451	-6.3893362658463	1.66607323443956e-10	2.72564133503409E-09
CAALFM_C200630CA	494.335971727041	-0.982794997458284	0.153895927435814	-6.38610139874026	1.70168189344464e-10	2.77633100223957E-09
CAALFM_C111320CA	180.148259753739	-1.36443785768634	0.213769480436827	-6.382753304626	1.73931985311393e-10	2.83004780436207E-09
CAALFM_C207390CA	3354.80347644614	0.641732422829219	0.100591616817344	6.37958155096056	1.77572506678834e-10	2.88147386513437E-09
VPS13	25185.7552514957	0.600042602690594	0.0940966127749203	6.37687781733334	1.80734533628694e-10	2.92487908330641E-09
CAALFM_C112700WA	570.288338727	1.0315565016334	0.16244804537766	6.35007025929571	2.15216610988629e-10	3.47354981821433E-09
CAT8	560.553828748072	-0.922006049559881	0.145287997974178	-6.34605791542224	2.20902102572202e-10	3.55575395132306E-09
SSF1	2487.59663651185	-0.577370813354352	0.0909914780950915	-6.34532843560322	2.21951421003724e-10	3.56309179600631E-09
PHO113	205.656927541708	-2.20716143189709	0.348164802534072	-6.3394157474637	2.30638096698348e-10	3.69266968687169E-09
GDE1	4096.14226705273	-0.523869261892827	0.082987360437522	-6.3126391673492	2.74316586686374e-10	4.3803106023005E-09
TFS1	3604.75828090824	0.733051360065325	0.11619812118062	6.30863350127547	2.81509849341118e-10	4.48324969613812E-09
ARO1	45232.5862210952	-0.580274277547174	0.0921759015545125	-6.29529267152328	3.06820402542072e-10	4.8734118964619E-09
HIS4	13575.8466953148	-1.24904034151644	0.198439882062842	-6.29430096678296	3.08788195744509e-10	4.89172645712409E-09
CFL1	2816.28324391903	-0.541930378806461	0.0863113868170165	-6.27878196367502	3.4123573102952e-10	5.39152455026642E-09
FGR6-4	424.853533284004	1.0656748349834	0.170121397493724	6.26420221490785	3.74738930621738e-10	5.90533474922025E-09
GIN4	17216.1669267969	0.442351773593232	0.0708740261311484	6.24138062616459	4.33725381256489e-10	6.8169821703245E-09
INO1	115.704825970505	-1.85192717751447	0.296776120493417	-6.24014888541395	4.37154601592009e-10	6.85294054297238E-09
CCN1	3693.20489265237	0.840352840723821	0.134695210520129	6.23892146928443	4.40598101959749e-10	6.88893490668316E-09
CAALFM_C405730WA	1879.07692275823	0.644198569497764	0.103303349875558	6.23598915498657	4.48932202971154e-10	7.0010102510099E-09
ASH1	883.165683759212	-1.02455503667327	0.165123950375749	-6.20476335711347	5.4779267922039e-10	8.52058872030886E-09
GLT1	34579.3079973429	-0.487924069516331	0.0788514359420771	-6.18789073004011	6.09745689652461e-10	9.4597238260294E-09
CAALFM_CR00010CA	1237.7768278968	-0.741363779736224	0.120031172133188	-6.17642706107709	6.55684797743696e-10	1.01462152723019E-08
ROA1	18551.7016642757	-0.542834037652481	0.0880251269205477	-6.16680778140141	6.96823776504541e-10	1.07550898563837E-08
CAALFM_C700350CA	2507.73628688672	0.758887415422549	0.123936785613889	6.12318135946156	9.17251881683967e-10	1.41209751221296E-08
CAALFM_C303560WA	2618.92937836389	0.538076589355075	0.0879904146579821	6.11517278838353	9.6452397826911e-10	1.48107467149047E-08
GAL10	1165.56388634912	-0.739795425337392	0.120998400081773	-6.11409262302168	9.71078950184526e-10	1.48733622880303E-08
EBP1	551.194851938746	0.779932454514896	0.128041757179097	6.091235169664	1.12042815906141e-09	1.7117177269732E-08
CAALFM_CR03470WA	2358.89931958982	0.721986335208368	0.118776431580606	6.07853195790282	1.21287812275975e-09	1.84825387031715E-08
CAALFM_C303370CA	524.165022823978	-1.02117264892812	0.168129132278365	-6.07374007758156	1.24964940927465e-09	1.89946710209746E-08
HGT7	73661.8267027923	-0.492614047648629	0.0811804739010976	-6.06813466313072	1.29404384526673e-09	1.9619796078236E-08
CAALFM_C301100WA	567.848874518002	0.794339420203067	0.131029010424156	6.06231717412577	1.3417428700201e-09	2.02917485934526E-08
CAALFM_C703780CA	100.554845047307	-1.74631876414835	0.288215929524179	-6.05906400465575	1.36915908903776e-09	2.0654349674831E-08
MED4	1661.56378303534	0.802167746491532	0.132608465059981	6.04914434481009	1.45617148618134e-09	2.1911913792062E-08
CAALFM_C300300WA	2940.99280843078	0.620452866630087	0.10266875000043	6.04324944666698	1.51040856418479e-09	2.26712325484136E-08
CAALFM_C105950CA	1921.21026028543	-0.617458113961444	0.10232407780664	-6.03433841962635	1.59615248994714e-09	2.38985026175627E-08
SCO1	1931.23792946937	-0.708947576526683	0.117545364907194	-6.03126781805834	1.62678326263083e-09	2.42965341015808E-08
SSN6	9147.35778366593	-0.867808479882736	0.144288300739623	-6.01440640325196	1.80547045420606e-09	2.68983737147722E-08
CAALFM_C602420WA	77.8182860547854	-1.93798883154634	0.324398398160034	-5.97410111313276	2.31362278374306e-09	3.43836415683003E-08
DBF2	3286.3789123226	0.821195481225276	0.137514034916345	5.97172122630855	2.34763438502376e-09	3.48029551794633E-08
PEP1	7096.05882078998	-0.475717147690599	0.0797063301267992	-5.9683734897067	2.39630339142758e-09	3.54369595126384E-08
CAALFM_C202950WA	171.605695859652	-1.33073121192558	0.223172141618691	-5.96280163945934	2.47949353799855e-09	3.65770987767648E-08
GLK1	2228.71292446132	0.789064535500364	0.132390882470406	5.96011236405761	2.52064551173241e-09	3.70930285599053E-08
PIR1	6848.02022099732	0.788771070899518	0.132501712398066	5.95291228033241	2.63412499924623e-09	3.86681821405241E-08
CAALFM_C203530WA	1730.41003828163	-0.531662605868081	0.089497017119344	-5.94056230007209	2.84046083717822e-09	4.15954313815074E-08
VPS36	1318.80387070342	0.565443149072659	0.0952071073286217	5.9390854836178	2.86616395737869e-09	4.18697041365004E-08
ATC1	1922.98472894513	0.557653126999303	0.0942407563723849	5.91732439832911	3.27220914430505e-09	4.76853002485619E-08
CAALFM_C100830WA	373.712844784199	-1.27954562804583	0.216409029239444	-5.91262588507842	3.36696336721769e-09	4.8947331856598E-08
CAALFM_C103870CA	747.351685655056	-0.740660727904575	0.125457824319101	-5.90366309892883	3.55517808629632e-09	5.15586696379785E-08
CAALFM_CR09520CA	4242.3938615677	0.536572476574328	0.0914483917524995	5.86748948003957	4.42443070037209e-09	6.40103178916483E-08
FAA2-1	502.37489725823	-0.931593236516367	0.159114703344529	-5.85485324067885	4.77431423596857e-09	6.89062083479694E-08
PGA57	607.857518519171	0.864112501717257	0.147731105246571	5.84922518703836	4.93868104193285e-09	7.11075323159828E-08
CAALFM_C208460CA	165.827190214929	1.29984711685785	0.222434433710965	5.84373154449141	5.10442647772252e-09	7.33181257709235E-08
FRE30	9498.79745570187	0.506378151608797	0.0867278814561092	5.83870080886344	5.26094469686483e-09	7.53859473985118E-08
CAALFM_C106350WA	2466.10437851349	0.942073593694885	0.161391278001737	5.83720263795633	5.3084519494076e-09	7.58855845339124E-08
PLB3	5124.18328457419	-0.503647483838287	0.0863967022105968	-5.82947578960384	5.56017626849499e-09	7.92952454062802E-08
RPS12	23867.4185504769	-0.547521836472239	0.093987780575564	-5.82545766182917	5.69562978143135e-09	8.10345052315494E-08
ADE4	9186.50173916716	-0.501397198248645	0.0861775922867981	-5.81818527233855	5.94899431290254e-09	8.44391533207254E-08
CAALFM_C111580WA	587.599320614958	-0.79352735092446	0.136428055359826	-5.8164528463852	6.01094884628111e-09	8.51173039459241E-08
TRP5	10725.9912964259	-0.539431374502412	0.0929419755021257	-5.80395856218997	6.47672895927605e-09	9.14971309917491E-08
CAALFM_CR04310CA	928.614729514721	-0.929570981162308	0.160319067111705	-5.79825592744134	6.70081372534391e-09	9.4440576542171E-08
CAALFM_C209810CA	168.141124906706	-1.18768362298106	0.205736049204242	-5.77285131883719	7.79412121403773e-09	1.09592280489655E-07
CAALFM_C601370WA	1131.13434874201	0.620427213609523	0.107638203797982	5.76400563849947	8.21406690313111e-09	1.15195563584624E-07
RBR1	85.1401469675275	2.14515974207081	0.372187179161789	5.76365834766788	8.23099546598997e-09	1.15195563584624E-07
TOS1	38906.0119562527	0.387528518200088	0.0672872513353752	5.75931562828383	8.44556510961045e-09	1.17923657949072E-07
CDC28	1939.9023256913	-0.510580007687865	0.0887210064416775	-5.75489422590696	8.66960609856381e-09	1.20771032519204E-07
CAALFM_C210760CA	5136.72753618969	0.520714551465642	0.0905400588454963	5.75120624070086	8.86089397032324e-09	1.23150017124585E-07
CAALFM_C601040CA	4368.46620222953	-0.498172930847405	0.0868023873363412	-5.73916163062531	9.51463806651131e-09	1.31930454852965E-07
HHT1	4222.2078707694	0.636638810218767	0.111032072078798	5.73382805795926	9.81888725409996e-09	1.35835481736443E-07
DSE1	2809.95939977051	0.867614489202928	0.151383746526226	5.73122616603113	9.97072139882284e-09	1.37618876502373E-07
ACS2	65997.8915705128	-0.442237367045585	0.0774061705162407	-5.71320560229496	1.10867593891271e-08	1.52671796725502E-07
CAALFM_CR07080WA	7257.16996636054	-0.535267721904127	0.0939163388245004	-5.69941001324988	1.20222763365755e-08	1.65175622711211E-07
ECM15	597.975753620098	-0.910639319211776	0.160212948151895	-5.68393085400574	1.3163351572426e-08	1.8044009781015E-07
CAALFM_C206040CA	420.115563107727	0.993951876332472	0.175722749984015	5.65636422388615	1.54613183758284e-08	2.11457301887184E-07
TIF5	5933.24356736125	0.608482390801174	0.107666666532581	5.65153924048574	1.59017374532693e-08	2.16986435612338E-07
CAALFM_C500030WA	2532.27988198205	1.3482238057794	0.238584758877947	5.65092176097097	1.59589722761125e-08	2.17273627087935E-07
CAALFM_C210650WA	452.586071531913	1.2719447537016	0.225132798713086	5.6497532166452	1.60678339667583e-08	2.18260803476056E-07
CAALFM_C104430CA	241.185545381681	-1.18600177766742	0.210061280944462	-5.64597993659282	1.64243000311234e-08	2.22599316900373E-07
FAB1	9038.00552348165	0.384074737018386	0.0682659671822611	5.62615242808994	1.84273527534698e-08	2.49184292639262E-07
CAALFM_C702430CA	36.2065119756576	-4.68697574790135	0.833158179608401	-5.62555330142028	1.84914295609129e-08	2.49488860862295E-07
SET6	1454.17746004268	-0.5562294406371	0.0990679221759128	-5.61462710047977	1.9698659062899e-08	2.65181051600102E-07
CAALFM_CR08420WA	4712.12653548378	0.595653744446686	0.106267875282756	5.60520987986048	2.08002760175949e-08	2.79384468030514E-07
APE3	2186.74492808304	-1.02223316546318	0.182609972818794	-5.59790437336931	2.16958360811307e-08	2.90762946051581E-07
TRP3	3566.76495113229	-0.499631022577089	0.0892835521049957	-5.59600296804425	2.19349947251152e-08	2.93313381580382E-07
CAALFM_C504050WA	2608.56903748971	0.908187763772267	0.162377645665404	5.5930590694958	2.23103344335924e-08	2.97009418934121E-07
CAALFM_CR02410WA	1769.88620765362	0.564532494174584	0.100930178324922	5.59329730258869	2.22797299126029e-08	2.97009418934121E-07
CAALFM_C703590CA	2389.14505569419	-0.525838969888891	0.0940968253669899	-5.58827535188408	2.29335804867065e-08	3.04631011597756E-07
CAALFM_C402690WA	364.039953241257	-0.899343848184584	0.161097192513884	-5.58261651957141	2.36926771992597e-08	3.14019500892617E-07
CAALFM_CR05330WA	931.080731590116	-0.739471144574978	0.132507145759329	-5.58061333475607	2.3967192019702e-08	3.16958195784782E-07
TRP2	8170.20014275006	-0.460215090656083	0.0825558776975665	-5.57458903582886	2.48114884348337e-08	3.26684597725311E-07
CAALFM_CR02260CA	310.629775662302	-1.00267194340358	0.179860453487698	-5.57472153528268	2.47926121384722e-08	3.26684597725311E-07
RPP1A	44012.3975449781	-0.351479200488608	0.0630580190522588	-5.57390171418677	2.49096305333244e-08	3.27259128494703E-07
CAALFM_C204790CA	2787.47771466513	0.497102035581059	0.089227556010091	5.57117170759267	2.53031793604998e-08	3.3170368751188E-07
CAALFM_C300440WA	179.912480399739	1.29805072893128	0.233209526401898	5.5660278932787	2.60611545001512e-08	3.40895798734004E-07
CTP1	1693.84317491526	-0.599028579056441	0.107801463911842	-5.5567759223225	2.74803170781735e-08	3.58677877689899E-07
CAALFM_C210850CA	2210.94823477795	0.816053079544642	0.146960589735003	5.55287020156992	2.81016743132211e-08	3.6599230493835E-07
APL2	3893.04582317099	-0.552784329338195	0.0995885575784137	-5.55068115032136	2.84558673587465e-08	3.69803090090723E-07
SHA3	14135.9365722253	-0.743992898782849	0.134292341126425	-5.54009925318408	3.02300263276412e-08	3.9201096775628E-07
CAALFM_C101950CA	851.242107657071	-0.611057566719128	0.110337760490755	-5.53806388675367	3.05833707051624e-08	3.95738270934903E-07
IDI1	4384.61717507054	-0.513821007690553	0.0928299403010365	-5.53507851049232	3.11088973890529e-08	4.01672731019084E-07
ZCF35	1152.48872622143	0.684275015414521	0.123949021018048	5.52061653891468	3.37812258942096e-08	4.35241373967456E-07
BAT21	1930.59673776352	-1.19557411910415	0.216654631785379	-5.51834091545526	3.42215064695386e-08	4.39969860477751E-07
CAALFM_C305900WA	913.815158723967	-0.566294822148065	0.1029807631084	-5.4990350144519	3.81875307147798e-08	4.89910116263971E-07
CAALFM_C402200CA	80.7672380836698	-1.69772076429047	0.308903064687582	-5.4959660759841	3.88577209167564e-08	4.97445109561205E-07
CAALFM_C402720CA	1278.91967293411	0.684645632670151	0.124706189265758	5.49006939191383	4.01775862734477e-08	5.13247293586766E-07
AIP2	14916.3459798926	-0.531364363875022	0.0968666575637605	-5.48552388653714	4.1224584470391e-08	5.25504044926174E-07
MAC1	1446.59159527934	0.648617575020818	0.118437219043931	5.4764674504915	4.33900543265486e-08	5.5193619952669E-07
DQD1	2404.16207130923	-0.613939455078284	0.112191158557051	-5.4722623687506	4.44326346275934e-08	5.6400325222848E-07
CAALFM_CR09560CA	174.047889314226	-1.49868882255236	0.273899441137648	-5.47167535766965	4.45800923781436e-08	5.64681170123152E-07
CAALFM_C406420WA	2939.09004897318	0.573577041441059	0.104910753629047	5.46728549362218	4.56979707941128e-08	5.77622350837586E-07
ADE6	24925.2684707549	-0.465735243739568	0.0854446292901006	-5.45072578123441	5.01646702656196e-08	6.32749328308362E-07
CAALFM_C402160CA	2610.49279700191	0.558661367121767	0.102559827816315	5.44717536112024	5.11760030501098e-08	6.4415245767895E-07
MNN22	650.918297765849	-0.885880234898265	0.162798359430436	-5.44157962032046	5.28101798296458e-08	6.63331212755635E-07
CAALFM_C202410WA	3375.71171905478	0.479729185185901	0.0882226773585015	5.43770830300779	5.39702362980699e-08	6.76487053723615E-07
CAALFM_C601480WA	253.143947048487	1.04068720070397	0.191589117655637	5.43187010534965	5.57665111879177e-08	6.97546110775538E-07
CAALFM_C200880WA	1152.30601750822	0.536089015976741	0.0988445454299608	5.42355689577835	5.84246069789145e-08	7.29275135761751E-07
CAALFM_C405590WA	13916.6393833038	0.44319074972007	0.0817537969902653	5.42104178687679	5.92527062171054e-08	7.38077278272823E-07
CAALFM_C302260CA	967.627193057368	-0.702441088088565	0.129668888021414	-5.41719065233722	6.05427733070442e-08	7.51030601106392E-07
STP2	6754.74375010036	0.468283877426319	0.0864398005606071	5.41745670847519	6.04527805948601e-08	7.51030601106392E-07
CAALFM_CR06850CA	760.691142737684	-0.655483834767916	0.121093104374556	-5.41305665713569	6.19578752547399e-08	7.67000171194759E-07
RTA2	4888.3321827004	0.448978138545838	0.0830663200951839	5.4050563216399	6.47880316959807e-08	8.0038547798903E-07
FGR16	263.461741180444	-1.00545845797267	0.186116346275158	-5.40231139335916	6.57876151726643e-08	8.11065382950054E-07
RBT7	100.230394595916	-2.64240449309411	0.4901769015817	-5.39071605489287	7.01774856337788e-08	8.63413163412312E-07
CAALFM_C206760CA	343.038791949383	1.04630652470858	0.195031310689997	5.36481307030586	8.10330953824002e-08	9.94933956392496E-07
CAALFM_C210820CA	8677.83645967286	0.528929067110858	0.0987441549111667	5.35656077655127	8.48209771212991e-08	1.03931662578833E-06
ALT1	1287.55951548436	-0.714308215992335	0.13344337225997	-5.35289391968259	8.65585983686296e-08	1.05844770795367E-06
RCH1	933.869766683826	-0.580955941050229	0.108579523382716	-5.35051106277655	8.77061906920175e-08	1.07030074982698E-06
CAALFM_C300850CA	12928.0866401348	0.880112220007453	0.165049676023354	5.3324080435209	9.69188519672737e-08	1.18032614038846E-06
CAALFM_C104580CA	460.770229801574	-0.719555799771569	0.135057370895667	-5.32777881725118	9.94210897211603e-08	1.20834862891872E-06
CAALFM_C101140CA	1934.91443422024	-0.658704821888274	0.123728511280193	-5.323791703891	1.01626272746475e-07	1.23265483145421E-06
CAALFM_C404860WA	2253.64996815858	0.577713744456369	0.108679044059577	5.31577867155027	1.06202176764504e-07	1.28556022035097E-06
HSP12	321.115856906205	0.979193107465951	0.184373201651018	5.31092967252024	1.09067416154545e-07	1.31758705551688E-06
CAALFM_C202720WA	12848.1650725806	-0.466291747973563	0.0878213115928203	-5.30955117290327	1.09895525858196e-07	1.32492517520604E-06
CRD2	1898.46569207268	-0.772433769651062	0.14556614308066	-5.30641090918406	1.11804766872424e-07	1.34524212485378E-06
CAALFM_CR09510CA	3948.15560341276	0.543010331323658	0.102441288904906	5.30069796200748	1.15360802383963e-07	1.38525251502662E-06
CAALFM_C305800WA	1663.23292566745	0.636025605707067	0.120375601066275	5.28367542984803	1.26617498134346e-07	1.51621903966544E-06
CAALFM_C300170CA	2668.96112083034	-0.60802925879415	0.115081829673083	-5.28345144078263	1.26772478000008e-07	1.51621903966544E-06
CAALFM_CR01780WA	2180.91052354304	-0.550252099715197	0.10416210471643	-5.28265150952163	1.2732745644686e-07	1.51982912228022E-06
TEA1	1386.88477801315	0.490104448526246	0.0928614648412456	5.27780225483327	1.30742439737353e-07	1.55749525433148E-06
CDC20	3893.97744221489	0.630978003814019	0.119641892951956	5.27388850381526	1.33563069985632e-07	1.58726021817657E-06
SHM2	23444.9998075851	-0.332868445630762	0.063119716896965	-5.27360485748262	1.33769765222742e-07	1.58726021817657E-06
SAP9	7660.92714365449	0.554914571554517	0.10535394166727	5.26714580178744	1.38561156498605e-07	1.64087018465015E-06
GIT1	397.486120610981	-3.43555969108451	0.652705828686666	-5.26356520823067	1.41288362844234e-07	1.66987269786768E-06
GUA1	34997.0355507171	-0.377119797403668	0.0716985657482754	-5.25979555473519	1.44215655165321e-07	1.70112140198937E-06
CAALFM_C210630WA	1256.48007752539	0.62863460166745	0.119548169102459	5.25842098952329	1.45297587743881e-07	1.71052297414561E-06
OSM2	576.792443410135	-1.12437883537963	0.214059519468255	-5.25264579763934	1.49929695746886e-07	1.76160057390275E-06
SUA72	368.419533000874	0.796425388996772	0.151928157745218	5.24211838553567	1.58743462108358e-07	1.86151512988004E-06
SCS7	3671.16747388924	-0.465267131412253	0.0889102015417429	-5.23300052574746	1.66780264901985e-07	1.95194680403805E-06
BMT8	900.728494379514	0.561598115451557	0.107685862643089	5.21515175406914	1.83666809025816e-07	0.0000021453998470642
CAALFM_C301900CA	581.176093262238	-0.811256627134228	0.155708255418142	-5.21010671499508	1.88732044317236e-07	2.20028581374891E-06
CAALFM_C301790CA	748.445732436308	0.874592388192275	0.168126950079237	5.20197617205383	1.97180511697874e-07	2.29432517874813E-06
CAALFM_C500510WA	503.890664949888	1.31346498720709	0.253437702224147	5.18259507437226	2.18819759922264e-07	2.54118730865237E-06
CAALFM_C600980CA	203.256855507661	-1.05597845890542	0.20402789163457	-5.17565735961611	2.27109919695057e-07	2.63237057499831E-06
CAALFM_C500050WA	401.406219484518	1.5875995554951	0.307021965266693	5.17096408433201	2.32889329864656e-07	2.69415710309711E-06
CAALFM_C300420WA	4486.83574050678	0.43337488082467	0.0838414142102694	5.16898343028651	2.35370762828723e-07	2.71762703850702E-06
SRO77	5234.48118438687	0.414905164460172	0.0802952422671997	5.16724469277377	2.37570153270032e-07	2.73775662232874E-06
ALP1	3470.69225639622	-0.408825712720883	0.0792491378307667	-5.15874019467459	2.48617013516781e-07	2.85957193324665E-06
FAA21	2418.87781537503	0.591597352722504	0.114923810260926	5.14773528113389	2.63650203575814e-07	3.02668417259883E-06
CAALFM_C301740CA	40.9016120941559	2.59943324967437	0.506124356889963	5.13595762442137	2.80710910750176e-07	3.20416028164269E-06
ECM38	296.334691503218	-0.846199600159901	0.164738242877483	-5.1366312119113	2.79707081314627e-07	3.20416028164269E-06
CYS3	31598.1815310095	-0.451920451001253	0.0879878732404302	-5.13616745533061	2.80397832845149e-07	3.20416028164269E-06
PRX1	5594.70093682201	-0.480627075106178	0.0936327256137996	-5.13310994586002	2.84993309475189e-07	3.24686874779703E-06
CAALFM_CR05840WA	1189.83445807807	-0.504064643315865	0.0986256706000986	-5.11088685378593	3.20649990767249e-07	0.0000036461790616791
GPD2	12668.3911543142	0.421253464755773	0.0825210939496438	5.10479738686973	3.31149126590838e-07	3.75844868818788E-06
MCM6	7984.10032012653	0.548187682476201	0.107555256346147	5.09680048283235	3.45442062919766e-07	3.91327197315147E-06
CAALFM_C102490CA	2408.93867323174	0.431141162125495	0.0846818893346454	5.09130305798579	3.55611111715746e-07	4.02088345525676E-06
CAALFM_C107220WA	1108.56848862844	-0.862608127813707	0.169490026908804	-5.08943295098916	3.59135811523145e-07	4.05310415861835E-06
BPH1	3479.97951823636	0.49251286276744	0.0969871249102763	5.07812622781702	3.81175428509594e-07	4.29376599019062E-06
SET2	3022.32210878033	-0.432809840025633	0.0854301379193056	-5.06624302110399	4.0574386277458e-07	4.56195908632692E-06
CAALFM_C503430WA	92.4802721215346	-1.53687178430595	0.303393075923792	-5.06561258732218	4.07089086315967e-07	4.56852873689918E-06
RFX2	1735.55360967656	-0.739295108176703	0.146028808166196	-5.06266617841125	4.13433415589065e-07	4.63107131939691E-06
HGT14	1373.68196052597	0.510693472166931	0.101037525986587	5.05449304285943	4.31535487998274e-07	4.82483998126935E-06
MSH2	5388.48821281301	0.434341507070145	0.0859732456313294	5.05205432086034	4.37083346316796e-07	0.0000048777851510893
CAALFM_C406200WA	278.941222285078	0.965881522406851	0.191244159873536	5.05051512707924	4.40620214722921e-07	0.000004908133152498
CAALFM_C101840CA	235.806467726066	-1.39880929355792	0.276994343490283	-5.04995616853451	4.41911450216337e-07	4.91340064277572E-06
CAM1-1	16538.7777240466	-0.386653910175684	0.0767347505342672	-5.03883713029102	4.68368830561377e-07	5.19794169813402E-06
CAALFM_C403720CA	1033.04827096911	-0.99392822909488	0.198100367876849	-5.01729623093262	5.24037347049332e-07	5.80501887764611E-06
CAALFM_C600660CA	903.924014012799	-0.810067284606539	0.161702836169403	-5.00960467853451	5.454195427863e-07	6.03059970263321E-06
CAALFM_C104930CA	46.2851304317208	-2.09308264064006	0.417843063483557	-5.0092554443528	5.46410099638985e-07	6.03059970263321E-06
HSP104	16553.8789923836	0.447524998976684	0.0894800106853567	5.00139635153085	5.69165639298172e-07	6.27022109788298E-06
UBI4	11373.6388970412	-0.452624403271327	0.0905746262082823	-4.99725389128836	5.81524835261755e-07	6.39464306027761E-06
MES1	18932.4373465476	-0.378449789323287	0.0758078865684428	-4.99222187102665	5.96886310482497e-07	6.55156381743494E-06
CAALFM_CR04940WA	4129.94484483858	0.5151713155318	0.103229756032512	4.99053117368163	6.02134815794413e-07	6.59711210589354E-06
GCN4	8110.20420594071	-0.752058563716747	0.150820574551038	-4.98644542334805	6.15002685167847e-07	6.72582171538753E-06
CAALFM_C108180CA	14248.3226682351	0.525448282279828	0.105383720843836	4.98604792156154	6.16268651301401e-07	6.72741269529748E-06
UGA32	888.349352473216	0.551017927966914	0.110767890362537	4.97452760148687	6.54069447889586e-07	7.12710157010721E-06
CAALFM_C504470CA	873.562087534402	0.905114718377574	0.182397380477673	4.9623230114775	6.96550294088239e-07	0.0000075762463146844
CAALFM_C108240CA	528.407486076863	0.690802795063748	0.13938031915518	4.95624345855197	7.18691526720756e-07	7.80293657582535E-06
FGR51	1017.12007050786	0.734374502664666	0.148244478027524	4.95380679561174	7.27754683435616e-07	7.88707422264881E-06
CTM1	8030.85862583421	0.345948173747431	0.0698770448941519	4.95081287812708	7.39041375708944e-07	7.99496291848017E-06
CAT2	5357.26418918665	0.479799417997441	0.0969334600832219	4.94978119614745	7.42969611158787e-07	8.02300277949165E-06
CAALFM_C701510WA	1859.05890423781	-0.483112612510766	0.0976165079520069	-4.94908722557755	7.45623283439814e-07	8.03720322041767E-06
DLD2	657.027310556023	-0.746079745788309	0.150847856320846	-4.94590883811723	7.57894233438999e-07	8.15483329313217E-06
LEU2	2086.69188868402	-0.448829839828999	0.0907576236819672	-4.94536791092932	7.60001895759631e-07	8.16288261563654E-06
CAALFM_C404670CA	631.337200398963	0.742945940645076	0.150373226929149	4.94067963970161	7.78507295196108e-07	8.34671035778113E-06
CAALFM_C103720CA	1829.71032786843	-0.430737143800685	0.0872737779819963	-4.93547035272773	7.99578265980984e-07	8.55734030115834E-06
CAALFM_C204170CA	8435.67062365426	-0.412846497048276	0.0839592048971353	-4.91722733146514	8.77785957690749e-07	9.37762791810544E-06
VAS1	31957.0368201848	-0.452162095057647	0.0921165151434175	-4.90858880574965	9.17340883463726e-07	0.0000097827969170803
SIP5	1031.02346367657	0.573060909224727	0.116827279867974	4.90519774039371	9.33332643667286e-07	9.93569005776309E-06
CAALFM_C200190CA	4889.93063600562	0.416154783365639	0.0849516071893421	4.89872760662554	9.6459257509765e-07	0.0000102502899484713
CAALFM_C406730CA	2423.99215564873	0.437124720444124	0.0894663036318334	4.88591461476887	1.02949810361413e-06	0.0000109206830637796
CAALFM_C503490CA	1414.44103670392	0.474460261357292	0.0973832114638957	4.87209503799528	1.10421025975276e-06	0.0000116719690133021
PHO4	5691.05331222079	-0.500024708297727	0.102623310580955	-4.87242815951915	1.10234946283186e-06	0.0000116719690133021
RDH54	2388.53803220869	0.513226669005505	0.105444360997528	4.8672746854385	1.13147714413294e-06	0.000011939171833698
HEM13	6686.23992811978	-0.387724288075833	0.0796891409151992	-4.86545950455693	1.1419119098598e-06	0.0000120281387838566
SCH9	11762.2320980991	0.386058403015864	0.0794390612878978	4.85980570209329	1.17501013864274e-06	0.0000123550978501068
CAALFM_C503210CA	293.675203282311	0.930114745580359	0.19162784713097	4.85375564932722	1.21144993131643e-06	0.0000127159884399018
GOR1	1267.16179405216	-0.974151564952278	0.200763756809638	-4.85222821306316	1.22082024657291e-06	0.0000127919803846837
CDH1	2144.77473932023	0.426543955799821	0.0881775398829908	4.83733109775838	1.31594123312162e-06	0.0000137646535952303
NCE102	20266.8650783964	0.539819599441267	0.111742468041891	4.83092604719356	1.3589947854409e-06	0.0000141902690291951
CAALFM_C111850WA	410.601212074484	-0.842202080029565	0.174392750082044	-4.82934112589742	1.36985559722083e-06	0.0000142788420238088
UCF1	134.610500588073	-2.37208989236784	0.491315417203848	-4.82803878996464	1.37884239827073e-06	0.00001434760790159
CAALFM_CR02380CA	339.706184601517	-0.980874350285901	0.203183012297644	-4.82754113739102	1.38229141222581e-06	0.0000143586118321864
ZCF5	555.607606764678	1.03921681145158	0.215309723607051	4.82661346659934	1.3887428563809e-06	0.0000144007117611587
CAALFM_C101130WA	2182.47907753408	-0.6896894442496	0.142950594038086	-4.82467001197523	1.4023525286779e-06	0.0000145167665210036
CAALFM_C107050CA	1490.75865646846	0.613260565636931	0.127184633233112	4.82181337514973	1.42259011441976e-06	0.0000147009140223343
CAALFM_CR05540CA	1748.94169339496	0.426022159937977	0.0884194245180119	4.81819647956646	1.44861683326133e-06	0.0000149441502867716
VPS1	10954.882549669	0.429093770589504	0.0892073464965992	4.81007212344179	1.50875845451908e-06	0.0000155378829518569
CAALFM_C304630WA	1028.87607414463	-0.522575666339729	0.10882518369431	-4.80197366638629	1.57109358223932e-06	0.0000161521333352138
MEP1	1482.82243491973	0.550519841168211	0.114666461716963	4.80105370764022	1.57832927920961e-06	0.0000161987846023495
CAALFM_CR03120WA	1334.36465043334	0.515750393528393	0.107501408539645	4.79761521764798	1.60565850952465e-06	0.0000164511496436621
CAALFM_C505150CA	1011.33816155658	0.485101956667021	0.101184569736405	4.79422858574936	1.63301987947771e-06	0.0000167029835713529
CAALFM_C503870CA	565.666473290892	0.772534819149967	0.161345026559028	4.78809192713067	1.68374522760825e-06	0.000017192527800272
RIB4	3076.32881181246	0.48176081199672	0.100653448035725	4.78633192800041	1.69857054463537e-06	0.000017314461035638
ERG9	3872.8252365605	-0.448860442360787	0.0938168074397562	-4.78443526922422	1.7146874411429e-06	0.0000174491244010542
ERG1	7136.52582960661	-0.450202020752061	0.0941931688084978	-4.77956126168085	1.75678137527037e-06	0.0000178472341406485
CAALFM_CR10040WA	558.080132000099	-0.816881151502009	0.170943896238886	-4.77865059516636	1.76475560220901e-06	0.0000178979605332143
CAALFM_C207370WA	1709.78042131651	-0.522922292304494	0.109549413248126	-4.77339199544676	1.81148714666678e-06	0.0000183100485329753
CSO99	471.8151598084	-0.660273796639696	0.138316617783057	-4.77364041445334	1.80925301560438e-06	0.0000183100485329753
SRV2	10738.4217241376	0.352262615545357	0.0738513089624814	4.76988993823138	1.84326603380518e-06	0.0000185999483478425
CAALFM_C602380WA	19453.5191882658	-0.34937091640411	0.0733214723430567	-4.7649195418427	1.88929022652817e-06	0.0000190323800672402
FRP2	461.075535137777	-0.69177398936595	0.145451985645913	-4.75602987675946	1.97437262481388e-06	0.0000198561695802053
MDS3	5966.19940457629	0.748630003725696	0.157978534407833	4.73880838641693	2.14978667484317e-06	0.000021584145812305
RBR2	199.96076974565	0.936550381774893	0.197767382321297	4.73561600898045	2.18390738459689e-06	0.0000218901167564603
CAALFM_C703650WA	762.850354767756	-0.635480732799316	0.134493678582209	-4.72498588408286	2.30131341424064e-06	0.0000230284762318347
FGR15	1731.21172045203	0.487972988509389	0.103297521143064	4.72395642324817	2.31299999815172e-06	0.0000231069084673925
RAD59	552.489527192409	-0.624471777609609	0.132389496594326	-4.71692840953347	2.39431892758123e-06	0.000023879552892355
CLB2	7761.7155585418	0.418156925450547	0.0887546242285332	4.71138184725834	2.46042730310941e-06	0.0000244981849550064
CAALFM_C110820CA	3168.99191506468	-0.42051236253014	0.0894821217686373	-4.69940088834064	2.60925813638923e-06	0.0000259370626670215
MMS22	5043.00259699152	0.356576342136768	0.0758964005946589	4.69819832486051	2.62466506188259e-06	0.0000260470893083357
DFG10	372.912844947978	-0.732020784477916	0.156089019525705	-4.68976476822168	2.73519304654347e-06	0.0000270991733522228
MET6	85788.6217405245	-0.315680217209492	0.0673402297000454	-4.68783992296478	2.76103848970362e-06	0.0000273101731337406
CAALFM_C101050CA	5133.82594134122	0.323223620783789	0.0690435918439018	4.68144272555451	2.84862988296102e-06	0.0000281302200942401
SCW11	4157.58314453649	0.725233680779651	0.154952631627475	4.68035730121191	2.86375382076889e-06	0.0000282331329062338
ERB1	11864.5858249364	-0.416377290655071	0.0889837304480096	-4.67925190996962	2.87923513919036e-06	0.0000283392258618015
RNR3	319.659095483696	-1.24135788097367	0.265548687073851	-4.67469033514161	2.94397491485573e-06	0.000028929010456291
CAALFM_CR04680CA	115.634502546866	-1.63344029146296	0.3496380240861	-4.67180391987549	2.98565912576938e-06	0.0000292906820116329
MTM1	2353.49743097068	0.39469224520814	0.0845433976635865	4.66851647929614	3.033824469562e-06	0.0000296866243537803
CAALFM_C402590CA	2057.71637760295	0.419072876038058	0.0897684602113601	4.66837545226185	3.03590728734529e-06	0.0000296866243537803
ASM3	450.146974665448	-0.71871327097457	0.154056186694274	-4.66526717554592	3.08216302178532e-06	0.0000300899297281286
PRO1	3491.11083736468	-0.527114088227545	0.113030145730542	-4.66348233757177	3.10902881006315e-06	0.0000303029366487324
CAALFM_C503710CA	374.839266731028	0.715291897971803	0.153602920027343	4.65675976631481	3.21224903530281e-06	0.0000312582547940973
CAALFM_C701170CA	102.244894260277	-1.33370864620922	0.287131462050861	-4.64494081102467	3.40173968787496e-06	0.0000330486166440149
CAALFM_C101400CA	2604.27654471183	-0.39429904943051	0.0849588581628222	-4.64105871897245	3.4662859947553e-06	0.0000336212942043794
CAALFM_C406650WA	3524.91811114921	0.377960886419942	0.0815444991077497	4.63502615817799	3.56892346491917e-06	0.000034530529133868
CAALFM_C307370WA	2085.49658085481	0.594253772769313	0.128213543258329	4.63487520637339	3.57152874619121e-06	0.000034530529133868
GCY1	1872.2940286384	0.436775074254095	0.0942492726888422	4.63425405622046	3.58226839554139e-06	0.0000345786807826857
THR1	4121.6596433452	-0.414511486392912	0.0895626368300671	-4.62817421487256	3.68903627379945e-06	0.0000355521248601796
CAALFM_C105930CA	1450.20616895047	-0.70693113698222	0.152778431348094	-4.62716582926244	3.70703688656637e-06	0.0000356683485047187
CAALFM_C704340CA	149.092991582182	-1.26238282203942	0.272946365861075	-4.62502154244453	3.74559469873835e-06	0.0000359816809139601
CAALFM_C403190WA	1684.39922432871	-0.489596792823465	0.105946042072616	-4.62119002508744	3.81545091141424e-06	0.0000365941969203372
TIP20	3275.41097298694	0.397178885240367	0.0860084356337177	4.61790616599312	3.87631451325107e-06	0.000037118648066283
SGS1	1516.86490512263	-0.489483501891389	0.106078342092701	-4.61435852253077	3.94311260510541e-06	0.0000376382322433273
CAALFM_C700240WA	1396.39068904606	-0.478714065760705	0.103742392780808	-4.61444982064523	3.94137981802858e-06	0.0000376382322433273
CAALFM_C700300WA	1501.88864792049	0.540557032585829	0.117156081853495	4.61399036254729	3.95010748703881e-06	0.0000376451513526682
MET14	1939.77317385596	-0.666257289078321	0.144636029316526	-4.6064406789007	4.09619844007663e-06	0.0000389755553632648
CAALFM_C302920WA	1315.76233553635	0.654273705785194	0.142114790961906	4.60383962398799	4.14771916193028e-06	0.0000394033320383376
CAALFM_C204400WA	5780.56988984036	-0.448265749060158	0.0974087161863755	-4.60190593419254	4.18642279327889e-06	0.0000397081871261398
TLO9	1367.28933692798	-0.836104084567103	0.181701859480595	-4.60151639040544	4.19426145029728e-06	0.000039719788245402
CAALFM_C400690CA	573.472393159758	0.608458162359743	0.132275022488343	4.59994752534149	4.22597380896306e-06	0.0000399570814945106
ADE12	21289.9487675255	-0.40925008328657	0.0889935175959525	-4.59865048985527	4.25236489234837e-06	0.0000401433943611
CAALFM_C302570WA	422.323172008465	0.686759363399201	0.149393954552496	4.59696890316856	4.28681569787389e-06	0.000040405088618579
CAALFM_C304100WA	182.769777711601	1.07087862789498	0.233203712266396	4.59203079353936	4.38953579656469e-06	0.0000413084215087373
GRP2	2846.57612940251	-0.431564764739546	0.0940319606950271	-4.58955403619877	4.44194001114278e-06	0.0000417361624834135
PCT1	2822.93766967632	-0.423687017250302	0.0924022932616691	-4.58524352908088	4.53457588614902e-06	0.0000425399900319355
PGA26	462.005689586814	-0.950196442222705	0.207682072497699	-4.5752453776829	4.7566215394876e-06	0.000044553441065653
CAALFM_C111990WA	2259.00152248805	0.956248062289865	0.209448120850605	4.56556047581795	4.98161551816912e-06	0.0000465881924783293
WSC2	1577.33789145705	1.90503283647758	0.417397883613828	4.56406922810394	5.01715225098039e-06	0.0000468475616094655
CAALFM_C113810WA	2543.82837062179	0.42593104551872	0.0933462688239948	4.56291452122009	5.04483578490387e-06	0.0000470329100195075
CAALFM_C102330CA	20202.4345250853	-0.48815377158465	0.107119889849503	-4.55707872992098	5.18699853788545e-06	0.0000482085746462295
CAALFM_C110090CA	4866.93044489753	0.369300126280825	0.0810372877537773	4.55716296185655	5.18491958808647e-06	0.0000482085746462295
CAALFM_C404560CA	1866.27970819644	0.406057470045492	0.0891234785700828	4.55612232108048	5.21065996049901e-06	0.0000483536358621887
MDR1	763.591599735798	-0.670849083485527	0.147348457006963	-4.55280697953849	5.29348370332316e-06	0.0000490464138190621
CAALFM_C202050CA	6209.59296018119	0.42786316620192	0.0941440090809581	4.54477316590569	5.49944451900666e-06	0.0000508762170910878
CAALFM_C703830CA	860.823232422103	-0.918601016031754	0.202191930212872	-4.54321305041518	5.5403205709826e-06	0.0000511755149356608
MCM2	5461.20107295595	0.601131007862822	0.132474234291577	4.53772019198636	5.68656422254003e-06	0.0000524456706484337
SIT4	2963.90629598065	0.396762805251445	0.0874733358553301	4.53581427267895	5.73816610622051e-06	0.0000528404130394907
HSL1	7176.87013754794	0.475380894252901	0.104817509916843	4.53531947696566	5.75163557651673e-06	0.0000528833384401324
CAALFM_C307350WA	1465.32928506481	0.444626357867648	0.0980829831446872	4.53316511806902	5.81063570166484e-06	0.0000533441234752228
CPR6	13913.8404355133	0.332282177267379	0.0733078677928015	4.53269461071418	5.82359805319609e-06	0.0000533815003227318
CAALFM_C603150CA	888.391596119461	0.487158048192568	0.107562808407051	4.52905660801463	5.92476255301911e-06	0.0000542260280004981
PGA27	553.46144760462	0.772121451930334	0.170612216550753	4.52559299410219	6.0226390599901e-06	0.000054980590383169
HAP42	2335.74001178625	0.428858134989957	0.0947649783788989	4.52549182542155	6.02552106464444e-06	0.000054980590383169
CAALFM_CR08440WA	1465.02347728466	0.447226611319326	0.0988988595374321	4.52206034944271	6.12405925512501e-06	0.000055794919222717
CAALFM_C106560WA	1102.15446664126	0.516894714464073	0.114320778082234	4.52144153613316	6.14199242510294e-06	0.0000558735189701789
PFK2	38487.5755270436	-0.452496257872398	0.100180011356582	-4.51683176858285	6.27717358361329e-06	0.0000570168686777825
CAALFM_C700870WA	104.873384380792	1.50199621424051	0.332896744402772	4.51189817712139	6.42500322210229e-06	0.0000582714793738704
PRC3	1585.12399659649	-0.51930939395618	0.115106597878997	-4.51155193121153	6.43550224069635e-06	0.0000582786658418415
DEF1	3060.31325117071	-1.70120546702139	0.377497006521744	-4.50654028411058	6.58931802173424e-06	0.0000595817250037535
CAALFM_C105120WA	767.581110972912	-0.578132171451486	0.128381627069973	-4.50323137855529	6.69279480976884e-06	0.0000604263759967701
CAALFM_C700190WA	2414.12259761914	1.09701536762509	0.244103552171287	4.49405736978098	6.98787891453763e-06	0.0000629958333376636
CDC3	7281.66567201952	-0.445214817779298	0.0991906016156744	-4.48847784495083	7.17338827276502e-06	0.0000645235100043653
PST3	14745.6241934323	-0.399241775298875	0.0889513473763751	-4.48831622088403	7.17883155944638e-06	0.0000645235100043653
LMO1	3771.62559572147	-0.367008518607277	0.0818570902017949	-4.48352754419347	7.34191207142657e-06	0.0000658906428652394
STB3	698.443761643837	0.916690070294249	0.204882414820794	4.47422523351287	7.66888713282384e-06	0.0000687223855902602
CAALFM_C207520CA	1926.61194247465	0.399300889234875	0.0892799958442855	4.47245640480653	7.73261680218417e-06	0.0000691902105518834
QDR2	1852.44371925814	-0.461299558733973	0.103297515070493	-4.46573722919829	7.97934990210855e-06	0.0000712916916849103
CAALFM_C201450CA	210.693634095424	-0.891676431111697	0.199710182974949	-4.46485210633223	8.01240787507283e-06	0.0000714806788736066
CAALFM_C403400WA	1773.10072202228	-0.795190424888812	0.178454715152599	-4.45597878547976	8.35112907030801e-06	0.0000743919568814975
CAALFM_CR09670CA	2956.89009953586	0.368280391945274	0.0826899708557733	4.4537492048174	8.43836619874708e-06	0.0000750577046774481
CAALFM_C700030WA	1582.48068906414	0.836860196419802	0.187979819820376	4.45186189251305	8.51289138421784e-06	0.0000756085796905975
KRE30	36175.2550123016	-0.325532799722652	0.0732101042757634	-4.44655560790427	8.72580869919906e-06	0.0000773851631166782
CAALFM_C109430WA	4994.44917592216	-0.533590142444238	0.120270936330423	-4.436567625767	9.14046286330833e-06	0.0000809429779222762
CAALFM_C600240CA	1117.4325709102	0.462667931832836	0.104304422769818	4.43574605512044	9.17539609682897e-06	0.0000811326629828588
COX8	9086.62182117141	-0.304526521403997	0.0687005413412967	-4.43266552866218	9.30751953091129e-06	0.0000821799224464579
CAALFM_C404240CA	9185.69274952637	0.455947034885397	0.103000320725417	4.42665645771028	9.57049719945392e-06	0.0000842540545242248
CAALFM_C505510CA	90.2244123935173	1.39971550616906	0.31618031533713	4.42695334994716	9.55733916706067e-06	0.0000842540545242248
TYE7	11923.0833861566	-0.69496441495448	0.157115670916121	-4.4232660618908	9.72198933369929e-06	0.000085462406968566
CAALFM_CR09230CA	2197.25725261005	0.401538486341598	0.0908851250370021	4.41808806642582	9.95778487346008e-06	0.0000874072227781496
CAALFM_C202490CA	9221.74047388215	0.370736558817086	0.0840972257369555	4.40842793050865	1.04123656774729e-05	0.0000912640051497045
ERG24	3885.06596281171	-0.457877668508326	0.103887999221604	-4.40741637089022	1.04610971202638e-05	0.0000914470283180267
BRF1	3395.18956569923	-0.379203955573202	0.0860387531770126	-4.40736228235483	1.04637089364564e-05	0.0000914470283180267
CAALFM_C602530CA	964.631262436803	-0.563133201056957	0.127814279147009	-4.40587080579045	1.05359748703705e-05	0.000091944757444338
CDC43	211.928176528895	-0.918302615700024	0.208638893903319	-4.4013970670567	1.07556089933827e-05	0.0000937252197333376
CAALFM_C505200CA	863.827487721958	-0.635477529563943	0.144467453877378	-4.39875911499987	1.08871585721598e-05	0.0000947340580684741
CTA8	4922.46852840375	0.541466920426437	0.123422522699236	4.38709976578521	1.14872107871789e-05	0.0000996664935928061
CAALFM_C109910CA	1045.41581025124	0.471814953213331	0.107544345197509	4.38716654368788	1.14836858327842e-05	0.0000996664935928061
TLO34	292.967052692024	0.778373796217474	0.177448710322155	4.38647198283014	1.15203996235735e-05	0.0000998102154977418
CAALFM_C106700WA	4578.91810927563	0.357303888658476	0.0815055714328317	4.38379711199163	1.16628399620906e-05	0.000100753512420708
SAP8	129.411073101145	-1.16556364355437	0.265878969074041	-4.38381285896211	1.16619965175707e-05	0.000100753512420708
PPT2	316.18052234515	-0.81534323118925	0.186096829886634	-4.38128490252058	1.1798147978992e-05	0.000101775977680845
CDC19	150913.756195213	-0.35863945940414	0.0819712300322523	-4.37518699259521	1.2132842562944e-05	0.000104513036941056
CAALFM_C114430CA	587.960844694859	1.38103693162466	0.315723770540387	4.37419371136008	1.21882116075362e-05	0.000104839573770268
CAN1	822.368912063634	-0.482768993242646	0.110579971705764	-4.36579052965593	1.26663820730548e-05	0.000108796792513049
OPT6	625.924773437271	-0.6439320005941	0.147606969604982	-4.36247693667417	1.28598146349308e-05	0.000110300467240178
CAALFM_C102440CA	810.496348795173	0.527177291922079	0.120967219187819	4.35801777920977	1.31245724375521e-05	0.000112410745955867
CAALFM_C110280CA	2067.18511010826	0.551242069709231	0.126512584090971	4.35721136889316	1.31730041452239e-05	0.000112664838871687
FLC3	3237.93401923625	-0.379507448593875	0.0871372009400173	-4.35528619808567	1.32893171581868e-05	0.000113497951945595
CAALFM_C504310WA	947.133245107242	-0.481781542829177	0.110737317951124	-4.35067014212696	1.35722094745344e-05	0.000115749354666341
CAALFM_CR03590CA	150.457386945296	1.13976929773174	0.262137437012349	4.34798367879842	1.37394825880464e-05	0.000117009721217916
CAALFM_C202580WA	641.198147471633	0.552325917327452	0.127042822595744	4.34755703661418	1.37662278198297e-05	0.000117071433187334
CAALFM_C203880CA	534.467589058901	-0.678093372819121	0.156054378988698	-4.34523771273495	1.39124919148857e-05	0.000118147951141406
DIP5	8153.48404993383	-0.397071356589048	0.0913933937848558	-4.34463958657419	1.39504514209283e-05	0.00011830298069386
NIK1	7707.97430465725	0.355933890804599	0.0819486717960229	4.34337595721561	1.40309715059658e-05	0.000118817987195795
CAALFM_C103430WA	1230.62572566116	0.557167998036034	0.128420981112606	4.3386056796084	1.43389530881861e-05	0.00012125503428376
SFC1	239.207583137432	-0.932617095982014	0.2152726806505	-4.33225940776079	1.47586903416517e-05	0.000124628940662837
GYP1	2281.10657254868	0.446711688951215	0.103233657409628	4.3271903772495	1.51023421505776e-05	0.000127351772854028
YNK1	25502.5502358353	-0.336314519006622	0.0777442253027505	-4.3259099656206	1.51903462883975e-05	0.000127914220358399
POL3	8880.26712547529	0.332063460233745	0.0768632446558307	4.32018530730287	1.55898231281879e-05	0.000131094254988291
CAALFM_C703860WA	3076.76402696283	0.398550507479319	0.0923179881453102	4.31714897049093	1.58057489325096e-05	0.000132724079147955
CAALFM_CR00040CA	961.217644927638	0.587676386610197	0.136141757334043	4.31665051280518	1.58414675168052e-05	0.000132838227612986
SMP2	5272.06377193873	0.451177034859093	0.10456642472204	4.31474095110757	1.59790165963847e-05	0.00013380476380013
CAALFM_C110460WA	1573.44239290402	0.454951495306002	0.105454028444909	4.31421636532052	1.60170023071442e-05	0.000133936047147763
CAALFM_C603040CA	1410.73654769985	0.421873486319375	0.0978764222856685	4.31026672683303	1.63057753667535e-05	0.000136161161755199
IST1	512.220033128473	-0.5630659670307	0.130668046579152	-4.30913281227958	1.63895927101386e-05	0.000136670992543989
CAALFM_C700130WA	1140.30106444317	0.611723062647138	0.142120237898749	4.30426427433191	1.67541574104468e-05	0.000139517283068408
CAALFM_C101490WA	11093.4880337625	-0.352287390062205	0.0818579879765972	-4.30364096125747	1.68013864553598e-05	0.000139594414828621
CAALFM_C505130CA	713.441044349434	-0.721820819703849	0.167727672247141	-4.30352851162371	1.68099203732666e-05	0.000139594414828621
DPM3	1810.82326753098	-0.41128111983534	0.0956368800807613	-4.30044476030617	1.70455658480937e-05	0.000141355769823142
CAALFM_C102060WA	706.579856417535	0.572144314437746	0.133112771072194	4.29819250120969	1.72196582688163e-05	0.000142602521718583
GPH1	11418.3333983769	0.349659326148838	0.0815171620189342	4.28939523271948	1.79160301434763e-05	0.000148165075732
HOF1	2981.61340541607	0.409434077488802	0.0954842857670641	4.2879734000171	1.80310679426232e-05	0.000148911323146506
CAALFM_CR08610WA	2300.80565409927	-0.533499337281096	0.1245519234645	-4.2833488431285	1.84101185083571e-05	0.000151832900445297
SFH5	1934.09600092701	-0.536926166027414	0.125517274846886	-4.2777073250068	1.88828062656316e-05	0.000155517652700758
MRV2	120.469498742434	-1.42738053937865	0.333795967597999	-4.27620665896626	1.90104763293409e-05	0.00015635465737173
CAALFM_CR02940CA	508.988607606217	-0.647833099199479	0.151644704405505	-4.27204564603288	1.93687915190807e-05	0.000159083754145774
CAALFM_C301120WA	768.969565234582	0.64789838405458	0.151760976267123	4.2692027950201	1.96172850518274e-05	0.000160904616736573
ANT1	505.403343403239	-0.675777077757258	0.158531087323694	-4.2627417067886	2.01933885091511e-05	0.000165403962631573
ICL1	545.554199562362	-0.658743895758122	0.154622546923064	-4.26033530598805	2.04120446390371e-05	0.000166967188028309
CAALFM_C100470CA	2086.2976434941	0.370447918587577	0.0869695793469882	4.25951144491084	2.04874209275047e-05	0.000167355748637739
HST3	3601.65833733906	0.453223414569138	0.106412847533147	4.25910428182049	2.0524770674058e-05	0.000167433047726962
AGC1	3184.50958028728	-0.421309822820529	0.0989630270791687	-4.25724470294839	2.06961786808647e-05	0.000168602248032445
PEX6	1994.62979024286	-0.357956665401032	0.0840936426267385	-4.25664359658997	2.07518769641065e-05	0.000168826923160563
CAALFM_C603590CA	343.472010919256	0.683972966957421	0.160732884668879	4.25533933747567	2.08732202843914e-05	0.000169584322851808
GPT1	353.593279764695	0.699852559567852	0.164671182388327	4.25000020900719	2.13770316028017e-05	0.000173442834788137
HGT10	7919.04860635619	-0.382444107810936	0.0900173944934426	-4.24855784777014	2.15151092339986e-05	0.000174327551742143
CAALFM_C112580WA	1156.25434783596	-0.55634177301587	0.130959209831024	-4.24820655022061	2.15488673864896e-05	0.000174365767909008
SAC3	6108.41386407679	0.32520217110409	0.0765711600075484	4.24705817532386	2.16595733386703e-05	0.000175025677423118
CAALFM_C113260WA	1441.64337006795	-0.456561609523968	0.107525482796959	-4.24607821000066	2.17544721411699e-05	0.000175556250988689
YOR1	5743.59032780235	-0.344037695648075	0.0810538159173391	-4.24455889897811	2.19023834730746e-05	0.000176512631372268
CAALFM_CR03240CA	769.548253081431	0.639973779321254	0.151034910635674	4.23725731109277	2.2626677917677e-05	0.000182105327369615
CAALFM_CR00220WA	319.667621418636	0.695926406116851	0.16427170634492	4.23643499907172	2.27096622351382e-05	0.000182528530200495
GAC1	1385.5601350074	-0.951684012114019	0.224717512589837	-4.23502379118564	2.28527509542413e-05	0.000183433043755702
SSU72	1661.60629366983	0.621783064497182	0.146866735886045	4.23365482146774	2.29923765149137e-05	0.000184307381302459
CAALFM_C202130CA	80.5928543136392	1.3293250537206	0.314178077511926	4.23111970207449	2.32530877723139e-05	0.00018614871864663
CAALFM_C204180CA	826.891629224988	-0.792441065289743	0.187319085274189	-4.23043420337978	2.33240660612197e-05	0.000186468299109937
CAALFM_C602990WA	1078.53411066389	0.483756331566809	0.114578218734694	4.22206189718262	2.4207760669139e-05	0.000193275791299881
OCA1	1043.47817172202	0.541424729150574	0.128272698760303	4.22088826681904	2.4334153663575e-05	0.000194026903846088
UGA11	689.223038718038	-0.566841700564877	0.134669014874905	-4.20914715305093	2.56336409091311e-05	0.000204117214878546
UPC2	3956.23839344004	-0.464572889481149	0.1103953309554	-4.20826574331155	2.57338122457573e-05	0.00020464345526295
CAALFM_C204830WA	367.950144426335	-0.744286961042252	0.17688110633806	-4.2078375494766	2.57826103128373e-05	0.000204760307299306
ILV1	6185.86760230006	-0.300405088913509	0.0715990500863065	-4.1956574640501	2.72081181025824e-05	0.000215795959164999
CAALFM_C503980WA	3463.82980693072	0.353615438990262	0.0843488105467048	4.19229905790386	2.76141641924491e-05	0.000218439317274657
RBE1	717.254926145801	1.09576840745566	0.26136110041863	4.19254589034306	2.75841259718653e-05	0.000218439317274657
NMD5	8705.83693210422	-0.406093123046519	0.0968943069651284	-4.19109373673181	2.77612927769579e-05	0.000218802543070599
CAALFM_C401860CA	158.943218856235	-0.999223273562772	0.238396626573672	-4.19143210172054	2.77199148845876e-05	0.000218802543070599
CAALFM_C110350CA	2329.92707383403	0.871100804669106	0.207848987485745	4.19102741469381	2.77694100299461e-05	0.000218802543070599
CAALFM_C110230CA	3552.16391233775	0.346476631608715	0.0827012952183235	4.18949462271479	2.7957640669896e-05	0.00021999695227006
CAALFM_C700160CA	4799.58744877163	0.63701942737449	0.152173214554846	4.18614688030327	2.83729783250587e-05	0.00022297298673253
PRP22	3548.70620833108	0.349674521186578	0.0835423890243399	4.18559398731943	2.84421348875567e-05	0.000223224284790707
ENA2	5648.68471897514	-0.372031671292957	0.0890763581000108	-4.1765478430905	2.95966514985818e-05	0.000231982109135098
CAALFM_CR06020WA	587.69937266201	0.553446247229004	0.132567782130653	4.17481712625735	2.98225520416296e-05	0.000233447982344125
CAALFM_C203690CA	745.570083453587	0.51203582022824	0.122694032973185	4.17327402009964	3.00253458989251e-05	0.000234729396845243
YHB5	459.954158309293	-0.922193037539726	0.221072026796212	-4.17145964102379	3.02654667334551e-05	0.00023629891062115
CAALFM_C304120CA	689.267310499844	-0.502629536917338	0.120534539544592	-4.17000420639918	3.045940169047e-05	0.0002375042178566
CAALFM_C104460CA	248.475402901064	-0.723403882391887	0.173528503427997	-4.16878995727669	3.062210202631e-05	0.000238463165455207
SBA1	1088.63496883325	0.874473366131472	0.20983354260791	4.16746224299083	3.08009509944653e-05	0.000239545219910323
FLC2	7134.2963142838	0.338014357781758	0.0812228126328207	4.16156922944542	3.16068147571598e-05	0.000245494587065961
HRK1	9098.22431743839	0.351177939133164	0.0844618707111617	4.15782809658697	3.21287641831477e-05	0.000249226227591239
SDC1	658.243791322384	0.55123796289558	0.13265970310232	4.15527812896139	3.2489208465722e-05	0.000251697042100897
ADP1	4832.44779808645	-0.314478090946755	0.0757196683299523	-4.15318896507049	3.27873767126133e-05	0.000253679651781611
CAALFM_C203900CA	4364.02481073985	0.351801211648654	0.0847532185385838	4.15088910739711	3.31186209382105e-05	0.000255912741458193
CAALFM_CR00630WA	1149.20949151534	-0.451003692246024	0.108683478391833	-4.14969872992137	3.32913148654623e-05	0.000256916522432179
CAALFM_C500150CA	26000.4619908143	0.364091520804412	0.0877672039223185	4.14837780552591	3.3483949036187e-05	0.000258071412083783
FAV2	358.43800298891	0.832219735628538	0.200899362181117	4.14247077040626	3.43584168649377e-05	0.000264471711355238
CAALFM_C110510WA	209.859556660625	-0.819739809599348	0.197964138145696	-4.14085004121324	3.46021128978365e-05	0.000265882768273151
CAALFM_C406040WA	397.417354871905	0.616530368299386	0.148896523882479	4.14066327556444	3.46303005978688e-05	0.000265882768273151
SER2	3821.01185063652	-0.330258799661608	0.0799257404436439	-4.13207056735965	3.59510004560299e-05	0.000275670251261818
RCK2	7882.87113552966	0.33882369680975	0.0820553572860504	4.12920871977424	3.64013842880676e-05	0.000278767743961171
HTA1	13741.1585435033	-0.393497660381336	0.0953542956728882	-4.1266904401583	3.68021253759401e-05	0.000281477657015471
CAALFM_C206890CA	1014.19614573016	0.438138712071319	0.106233718521159	4.1242904622985	3.71879360743747e-05	0.000284066626196623
CAALFM_C101040WA	1419.99023733761	0.426981421270779	0.103576250730732	4.12238730653427	3.74966062392801e-05	0.000286060513164724
CAALFM_C104370CA	4686.20564591465	0.328301869747159	0.0796840441394422	4.12004527747928	3.78797953645247e-05	0.00028861712102615
CAALFM_C500170WA	2115.91621778016	0.747079251670114	0.181408918202594	4.11820575896821	3.81833700915534e-05	0.00029056141195144
SAR1	3391.86107089122	-0.436222496573546	0.10593432500903	-4.11785789484536	3.82410369651985e-05	0.000290631880935508
CAALFM_C202920WA	142.436165967593	-0.957077773241206	0.232482209668337	-4.11677854665349	3.8420491636255e-05	0.00029162658885471
KIP1	1000.76142906003	0.533319200809147	0.129614666553189	4.11465164391942	3.87764570746117e-05	0.000293956879136324
CAALFM_C502520WA	243.358647637501	0.81612853554117	0.198572845034122	4.10997050176187	3.95709663686113e-05	0.000299601616742928
CAALFM_CR04600WA	3672.70433931665	-0.315871585163535	0.0768621264509583	-4.10958686350001	3.9636760042742e-05	0.0002997217976028
2024-04-01	8240.90963917219	0.379840149225923	0.092524127556586	4.10530916915288	4.03774490643178e-05	0.000304938621612785
IST2	8729.07925490815	0.499137294308906	0.121633218406128	4.10362646692705	4.06723955717598e-05	0.000306780229915636
FEN12	4747.59998936448	-0.325179791633692	0.0792645824477404	-4.10246016053998	4.08780258327747e-05	0.000307944375282283
PST1	326.810596785966	0.699309693207009	0.170494321655063	4.10165972930068	4.10197194476114e-05	0.000308624555843933
CAALFM_C604300WA	721.16815160456	0.559034139792685	0.136397820349345	4.09855625523103	4.15735201770954e-05	0.000312399768639901
CAALFM_C402740WA	2399.60323739728	0.649436207262353	0.158477593535293	4.09796863250402	4.16791744033239e-05	0.000312802203896946
NIF3	2928.91986633238	0.399162670311343	0.0974403472183907	4.09648242957006	4.19475309872205e-05	0.000314423191070252
CAALFM_C600380CA	862.649497989831	0.440233624621606	0.107488588802888	4.09563126211383	4.21019596786237e-05	0.000315187239289847
PGA38	9467.50255544739	0.693379976742096	0.169310459872117	4.09531683550927	4.21591429173473e-05	0.00031522228402958
AGE2	1117.04683157512	0.88435899345357	0.216191007973708	4.09063726443758	4.30189512254952e-05	0.000321250974076957
CYB2	503.39140803724	-0.636357219345	0.155596791189044	-4.08978369336582	4.31775666141723e-05	0.000322034919194398
DAD4	631.89383212228	-0.551930006770439	0.135013144698107	-4.08797238227854	4.35159943177349e-05	0.000323754683870732
CAALFM_C402040WA	487.740904067868	-0.612740234022112	0.149882555447563	-4.08813575530798	4.34853665506258e-05	0.000323754683870732
AAP1	216.581999898365	-1.18539918472664	0.290139969785747	-4.08561145712533	4.39608911024831e-05	0.000326659888835778
FGR24	990.333082953111	0.739035313545869	0.180998629259084	4.08309895257827	4.44390890168404e-05	0.000329805056189258
CAALFM_C209880CA	159.763288912721	0.906573363747058	0.222119089932762	4.08147432992584	4.47509209579332e-05	0.000331455745570521
CAALFM_CR10380CA	1000.30543746619	-0.541718730178623	0.132729782539272	-4.0813653108965	4.47719203293958e-05	0.000331455745570521
CAALFM_C302490CA	17444.7939920547	-0.378375677690962	0.092881484076423	-4.07374711389877	4.62627146940535e-05	0.000342070614560464
CAALFM_CR02570CA	330.122223990569	-0.719528136534879	0.176856604638489	-4.06842672347837	4.73316409363391e-05	0.000349543877222361
CAALFM_C603530CA	256.147878394803	0.752151787612886	0.185113033082323	4.06320276367786	4.84039480606807e-05	0.000357023715179763
CAALFM_C701940CA	3308.40348517196	0.346822453199368	0.0854288364348587	4.05978200889846	4.91185515160691e-05	0.000361850040861937
CAALFM_C500250CA	479.84134673504	-0.569113482667235	0.140668445973704	-4.04577927002635	5.21493540000917e-05	0.000383706766441851
GNA1	595.467691828585	-0.793055231749935	0.196052870619943	-4.04510900167999	5.22987847740236e-05	0.000384335255548639
MUM2	1268.30616826693	0.667462108764622	0.16504058297724	4.04423019310753	5.24953227038435e-05	0.000385307967620876
ITR1	1376.46912413907	-0.44524989836622	0.110141109383667	-4.04254052694559	5.28751700374983e-05	0.000387622125647301
CAALFM_C407200CA	448.848884821766	-1.1164170737808	0.276902627318904	-4.03180383151456	5.53503798349764e-05	0.000405272781133168
UTP15	2552.96296760312	-0.353973030612265	0.0878934584533528	-4.02729664802219	5.64218285929049e-05	0.00041261468802899
CAALFM_C501560CA	1393.62345002095	-0.373614725504564	0.0928032303387748	-4.02588060933544	5.676248548872e-05	0.000414600928070894
PAM16	1487.22250170158	-0.400985273381668	0.0996432156406171	-4.02421048742446	5.71667711712684e-05	0.000417046529905583
LEU5	2032.46665984882	-0.359152385558929	0.0892998556602433	-4.02186972088047	5.77379916661787e-05	0.000420702550926865
CAALFM_C401290WA	2024.8100791067	-0.409123530491918	0.101786731898658	-4.01941906239072	5.83418194904268e-05	0.000424587011176391
CAALFM_C602580WA	1299.83681767445	0.441588422845228	0.109871809053411	4.01912398320995	5.84149273532872e-05	0.000424604387202344
GDI1	16620.1570379731	0.538652049370423	0.134055939105557	4.01811402735602	5.86658079499098e-05	0.000425912346954363
GND1	73912.6010652358	-0.314047199704859	0.078166748208354	-4.01765721234513	5.87796190605157e-05	0.000426223228066831
CAALFM_C500090CA	1503.20026679271	-0.653748207348885	0.16276695342153	-4.01646767729211	5.90769623338933e-05	0.000427862583658258
CEK1	1217.29383329115	0.399577401538376	0.0994956332551211	4.01602953281178	5.91868420566773e-05	0.000428141927359386
ZCF18	758.929624864919	-0.48791133770907	0.121575384656724	-4.01324115968639	5.9890670007043e-05	0.000432711892565928
CDS	139.17088749123	-1.09312084883911	0.272631893464183	-4.00951200151024	6.0844360732947e-05	0.00043907396855843
CAALFM_CR05800CA	761.921659835277	-0.494338990894957	0.123441204562025	-4.00465138564463	6.21090064909796e-05	0.000447662034780122
CAALFM_C403350CA	500.537960740166	-0.68511465990445	0.171172590444169	-4.00247877377257	6.26822929720879e-05	0.000451252382499299
ATO1	165.128303788002	-1.16349204626942	0.290771283486843	-4.00139942403242	6.29689597320086e-05	0.000452231619893516
CAALFM_C114580CA	1087.79301676674	0.616220238390855	0.153999220715164	4.001450367925	6.29554015770197e-05	0.000452231619893516
ERG2	2531.66680076772	-0.618237032160661	0.154558041651534	-4.00003148043592	6.33340581290395e-05	0.000454310256877841
CAALFM_C402700WA	778.719362826188	0.462892879879963	0.115842408331213	3.99588446535464	6.44531634042136e-05	0.000461786149258828
IHD1	1722.07527787613	-2.03952728562632	0.510968293931589	-3.9914947949772	6.56581297495928e-05	0.000469858654370149
CAALFM_C600890WA	1328.83951682256	0.41912917619892	0.10505246347203	3.98971297146699	6.61532985855513e-05	0.000472838577032917
CAALFM_C110840CA	3866.99328849676	-0.622572579310263	0.156079399918237	-3.98881966253329	6.64028772165137e-05	0.000474058115110521
CUE5	4898.34110777834	0.357738023908841	0.0897462053574645	3.98610751823934	6.71660850652189e-05	0.000478937262151513
CAALFM_CR00710CA	223.644689502548	0.97500707330227	0.244754345164874	3.98361496971781	6.78748111983053e-05	0.000483416804786032
ECM331	352.167147706134	-0.795673149307915	0.199989529827936	-3.9785740283128	6.93298255943235e-05	0.000493194636099903
CAALFM_C703160WA	2595.49117474954	0.315914863946907	0.0796745397733498	3.96506669314426	7.33754287056054e-05	0.000521271687689152
CAALFM_C401960CA	1112.76253883363	0.411599125654727	0.10381272917203	3.96482328263098	7.34503410701237e-05	0.000521271687689152
CAALFM_C114090WA	6716.46652837937	0.36722823989829	0.0926380148374007	3.96412035105516	7.36670825684397e-05	0.000522192637238385
CAALFM_C203360WA	10937.921728511	0.473226485448769	0.119502698323897	3.95996485507088	7.49607944303178e-05	0.000530736568112769
CAALFM_C504380CA	12.3892694035486	-5.48123220406527	1.3857818672159	-3.95533549235805	7.64273240204104e-05	0.000540482512860476
PRO3	1638.79542352305	0.469992488168668	0.119027857284496	3.94859236225104	7.86120849416936e-05	0.000555278774105798
CAALFM_C210050WA	8179.17988905468	0.260002739956586	0.0659458290357824	3.94267148898087	8.05789944025895e-05	0.000568503269557165
CAALFM_C302770CA	673.020774936676	0.471126544124342	0.119545918421869	3.94096720610543	8.11537216073817e-05	0.000571886085129953
YML6	2748.16603194079	0.625995012695658	0.158944116608965	3.93845979361245	8.20063323644364e-05	0.000577216904473712
CAALFM_C205560WA	760.695087363467	0.521146131663984	0.132342176833825	3.9378688195401	8.22085141518325e-05	0.000577962434388293
CAALFM_C602560WA	3927.61992987967	0.326561915155653	0.0829866586098445	3.93511343420825	8.31574108071529e-05	0.000583949818112452
CAALFM_C601000CA	1406.93595726053	-0.406086034361239	0.103251698393026	-3.93297195766676	8.39020289809205e-05	0.0005884903995344
LYS144	1225.10413248247	0.596371242006749	0.15195347364343	3.92469634097459	8.68392082135865e-05	0.0006083811039841
CAALFM_C701950WA	1904.43508617827	-0.415992849962628	0.10603025546059	-3.92334101389813	8.73294025056441e-05	0.000611102252498703
CAALFM_C406130WA	36686.4252235921	-0.283028523937349	0.0721638492941044	-3.9220264260553	8.78073589686712e-05	0.000612305903888388
GLY1	8789.93490209448	-0.436079449228594	0.111185870077556	-3.92207614982384	8.7789235570244e-05	0.000612305903888388
CAALFM_CR01630CA	304.702975625183	-1.036284369736	0.264196505725264	-3.92239998364557	8.76712905304556e-05	0.000612305903888388
EST3	147.612491964544	1.09688775096988	0.279785128289432	3.92046481410967	8.83783398040436e-05	0.000615572566338142
CAALFM_CR02800CA	224.639992332438	0.808083828252983	0.206178298372719	3.91934473526486	8.87900387279303e-05	0.000617723513931047
CAALFM_C204100WA	659.378355607914	0.501328354557965	0.127954402681628	3.91802348376673	8.92780102591754e-05	0.000620399506476955
CAALFM_C102470WA	165.186687388154	-0.845501525813361	0.216203199666468	-3.91067998585451	9.20366470443406e-05	0.000638830091160949
CAALFM_C307850WA	2324.75712265114	0.388976416612878	0.0994982321183568	3.90938018024457	9.2533238321824e-05	0.000641535292014124
RAS1	8470.30307357459	-0.384585068750067	0.0983905387001308	-3.90876067791624	9.27708089127835e-05	0.000642440526773186
CAALFM_C407210WA	806.562758808552	0.541300575121247	0.138545382858641	3.90702717010455	9.34386501817942e-05	0.000646319879828908
CAALFM_C406440CA	435.553671935284	-0.578810324852269	0.148314289050292	-3.90259312544053	9.51676042433989e-05	0.000657521629318029
DFG5	4766.70838056586	0.401722139305961	0.102965472305124	3.901522814517	9.5589450477224e-05	0.000659677081224429
CAALFM_C601960WA	1559.23288111556	0.410412147758351	0.10520312508734	3.90114026952741	9.57406524300004e-05	0.000659961971515181
CAALFM_C207790CA	98.2287904346377	1.095484959938	0.281525264358937	3.89124920078677	9.97294396319805e-05	0.000686669215080746
CAALFM_C703460WA	92.3905361471221	1.16381695871859	0.299380311774503	3.887419823369	0.000101315436772714	0.000696790243279927
TLO11	232.863624413097	-0.682329094473855	0.175736623770429	-3.88268011433521	0.000103311438886123	0.000709704667130759
CAALFM_C700270WA	1902.33013146769	-0.374708038279699	0.096596387378874	-3.87911026951769	0.000104839225107961	0.000719376808626515
SOL1	1193.39909401576	0.648660666096114	0.16723178448833	3.8788120815716	0.000104967800836378	0.000719436845001843
ASN1	46729.4246472655	-0.408155825170025	0.105297041897782	-3.87623258748567	0.000106086281684593	0.000726273700381183
CAALFM_C306630WA	1303.79578505842	0.401218749318297	0.103526640956941	3.87551209630353	0.00010640069367622	0.000727596543088868
CAALFM_C201230WA	364.369350759909	0.594850971354008	0.153502937955064	3.87517645771799	0.000106547461557846	0.000727771284634021
TOK1	1827.45295093682	0.413210110163825	0.106696211045139	3.87277210798997	0.000107604433764416	0.000732565418381338
IMP2	337.849328489618	-0.626428308088304	0.161752950285225	-3.87274734082871	0.00010761537292011	0.000732565418381338
CAALFM_C601520WA	404.267884997399	0.587320061732464	0.151641527149307	3.87308195039598	0.000107467671257398	0.000732565418381338
CAALFM_C600260WA	838.527876067109	-0.60999802705356	0.157653722044763	-3.86922693065477	0.000109180986725049	0.000742381250619699
CAALFM_C202110CA	177.196318336239	0.849411921507866	0.219623163636264	3.86758804237356	0.000109917149062771	0.000746541360829044
ROT2	5318.62498456675	0.282779242317849	0.0731374728491675	3.86640707289721	0.000110450521881588	0.000749316308900624
KRE9	3588.36389643142	-0.390648935225787	0.10106144641528	-3.86545957021571	0.000110880216166996	0.000751382412942034
CHO2	3051.71603793217	-0.313105053104455	0.0810248261808368	-3.86431008695589	0.000111403626172158	0.00075407820917434
CAALFM_C403370CA	108.757427399015	-1.19813300876375	0.310099669213517	-3.86370295654453	0.000111681018972629	0.00075489730630198
CAALFM_CR10440WA	1892.48940561076	0.35285433861666	0.0913303426637173	3.8634951794267	0.00011177610015031	0.00075489730630198
PSO2	552.297181905515	-0.586524945775777	0.151895664145437	-3.86136726861532	0.000112754261865932	0.000760647851958493
CAALFM_C301140WA	506.40561528766	-0.593440626497006	0.15384743770265	-3.85733188253667	0.000114631470229587	0.000772443711850099
RIM20	1831.36321341402	0.341901164997487	0.0886536997269024	3.85659217890188	0.000114978751768371	0.000773915275355718
DFG16	1530.85898455347	0.35984098767236	0.0934010799190604	3.85264268875896	0.000116849842697687	0.000785628729627001
CAALFM_C503410CA	2950.31919753017	0.322131180783529	0.0837155516841057	3.84792519792579	0.000119122410945298	0.000799315625020216
CAALFM_C500390CA	138.693934868461	-1.29165878347871	0.335681963052759	-3.8478647221081	0.000119151812856944	0.000799315625020216
PLB1	134.789519553706	-1.3598033039489	0.353698393282485	-3.84452779479515	0.000120784795057314	0.000809365970451022
HAP41	3903.70483452946	0.472813158301026	0.123028730952294	3.84311172391402	0.000121484131003411	0.000813144618221274
CAALFM_CR06380CA	723.308790022579	0.568446972856516	0.1479451483784	3.84228194764859	0.000121895693523252	0.000814613842447872
ERG3	3999.00534603964	-0.39373540739084	0.10247862221337	-3.84212237525059	0.000121974990732951	0.000814613842447872
CET1	3222.85486009638	0.497372019479382	0.129504386012479	3.84058049919216	0.00012274371322101	0.000818836949087719
CAALFM_CR02210WA	6053.22822313339	-0.605042456868398	0.157554255690127	-3.84021652870094	0.000122925840617979	0.000819141783651882
CAALFM_C406430CA	1323.08133867206	-0.353234459427193	0.0920464487568924	-3.83756749117106	0.000124259089042376	0.000826266952975437
CAALFM_C603180CA	2183.10207880295	0.949263126851763	0.247362066033119	3.8375452714915	0.000124270329536446	0.000826266952975437
BUD21	4053.07651826157	0.418790243670937	0.109146604787996	3.83695163477036	0.000124570993678313	0.000827349829695342
NAG4	226.865973095142	1.23911985153996	0.323461407494419	3.83081203145181	0.000127721050906447	0.000847333911206968
MSS4	3891.67127583005	0.496774434430282	0.129919278826456	3.82371607137587	0.000131455286431593	0.000871145187345789
CAALFM_C501410CA	5615.02450095715	0.298009776473167	0.0779553295513676	3.82282748579489	0.000131930085543165	0.00087332771069588
YHM1	4607.59695388208	-0.400391582176729	0.104801992914336	-3.82045771308953	0.00013320424291653	0.000880791051179346
CAALFM_C406990WA	1082.63298255125	0.385249241773493	0.100868437411856	3.8193239794177	0.000133817910394742	0.00088290410330773
CAALFM_C106820WA	4115.93760478108	0.421804206478196	0.110438564374245	3.81935611774905	0.000133800477931625	0.00088290410330773
RPG1A	20630.7129277342	-0.400981466743237	0.105062493478459	-3.81659956343461	0.00013530349173147	0.000891725756702247
EHT1	3442.99224040741	-0.403161008049204	0.105676326191187	-3.8150551081783	0.000136152545646128	0.000896337592170344
CAR2	4112.89470878458	0.745673987123978	0.195631965299703	3.81161629686449	0.000138061072897184	0.000907906551669984
HMS1	914.796801067357	-0.491263349062379	0.128964932173668	-3.80927854403729	0.00013937287569224	0.000915530356297821
CAALFM_C205290CA	1753.99991568441	-0.401844676213774	0.10554911114215	-3.80718200149106	0.000140559303648418	0.000922314818694101
HDA1	5255.54049087423	-0.41324544513409	0.108666974648392	-3.80286141646259	0.000143034377224374	0.00093753100530037
CAALFM_C110420CA	1753.88962259863	0.350382547153532	0.0921642421746874	3.80171896264735	0.000143695667581615	0.000940838373129787
AKR1	2448.6286432212	0.340737590045782	0.0896913757578489	3.79900059695499	0.000145280742524302	0.000950180368317984
FRE3	335.80992152442	0.690986021777449	0.181971098848129	3.79722948397502	0.00014632231847355	0.000955219530413357
CAALFM_C307540CA	1337.5287241269	0.455912626294125	0.120067067299373	3.79714968099756	0.000146369415053346	0.000955219530413357
IFF5	1351.97246273596	0.423652425804467	0.111589114731208	3.79653899777723	0.000146730289112105	0.000956534914038086
SUT1	1699.96833121676	-0.561325948326291	0.147951287122267	-3.79399165255259	0.000148244659602501	0.000965358933029733
CAALFM_C201750CA	560.334317668706	-1.18236715945662	0.311694405949444	-3.79335380067232	0.00014862615312397	0.000966794608186693
CAALFM_C200510WA	162.84002650082	-0.867343914065249	0.228685419128231	-3.79273815257501	0.000148995243220048	0.000968146580403861
GPI2	393.900750080623	0.665211450245353	0.175807814822218	3.78374221258613	0.000154487836271472	0.00100275131780964
PGA55	1400.3246565139	-0.508792986592556	0.134540048590147	-3.78172144223395	0.000155747588368168	0.00100983641529426
ZCF22	181.33523445922	-1.22360539670522	0.323672585033161	-3.78038009175184	0.000156589120906328	0.00101419749937605
SUN41	34341.636213912	0.268067127683046	0.0709451753921362	3.7785110291342	0.000157768866148834	0.00102073736245431
HXT5	551.910755190644	0.520260684870803	0.137707471715973	3.77801348313081	0.00015808432216005	0.00102167736302362
HNM1	3655.78178770369	-0.309940992376217	0.0821142840852077	-3.77450763687594	0.000160323997106548	0.0010350379340083
CAALFM_C701100CA	527.000994697648	-0.577616400461092	0.153071528171249	-3.7735064604234	0.000160969049096324	0.00103595583576715
CAALFM_C301950CA	578.503124775714	-0.50541389878732	0.133938279078818	-3.77348359455852	0.000160983809921845	0.00103595583576715
MON2	5421.26518207665	0.274906510748646	0.0728420374203554	3.77400908162715	0.000160644908610228	0.00103595583576715
GPI8	1191.39153493868	0.378745716095475	0.100441813186724	3.77079728132124	0.0001627268240498	0.00104511677650268
CAALFM_C104640WA	2541.85798711398	-0.308495030727019	0.0818125739186804	-3.77075327117388	0.000162755527320121	0.00104511677650268
CAALFM_C601340CA	1155.66723450725	-0.412977084421415	0.109614865812183	-3.76752807533441	0.000164872003690804	0.00105757639974315
CAALFM_CR08480CA	10074.4811558033	-0.409730848652465	0.109000031786785	-3.75899751528457	0.000170595531799116	0.00109312227633073
FGR6-10	599.462958157571	0.49507803961654	0.131886648536362	3.75381469702026	0.00017416363506918	0.00111360858887684
CAALFM_C100880WA	543.020892076581	0.566483161119128	0.150908523945103	3.7538181827635	0.000174161211899942	0.00111360858887684
SMI1B	1455.86736852168	0.422443564009782	0.112867012378713	3.74284350322235	0.000181949554844035	0.00116215439072722
STE13	2422.67582038007	0.43280194949416	0.11566508810421	3.74185466494626	0.000182667150974364	0.00116473338206335
CAALFM_C104150CA	180.518318610707	0.913972858931179	0.244263300518231	3.7417526783274	0.000182741313441652	0.00116473338206335
ARC18	543.621572035398	0.484064701982735	0.129398079251704	3.74089557420042	0.000183365700603868	0.00116747366535061
CAALFM_CR01550CA	674.530567741432	-0.487972042955134	0.130803134080705	-3.73058372327729	0.000191036645291371	0.00121373970193587
CAALFM_C502360CA	156.557099130321	-0.85034302924672	0.227924967443142	-3.7308024600633	0.000190870842745681	0.00121373970193587
CAALFM_CR08560CA	5766.61639528223	-0.507502389172868	0.136212088769906	-3.72582487909834	0.000194677532031433	0.00123556437877032
CAALFM_C102700CA	708.531526067684	0.500662159535278	0.134488719558053	3.72270745963317	0.000197097841599762	0.00124960447831571
HYR4	2114.0697938157	0.411074303957212	0.110504550316409	3.71997626143158	0.000199241503881287	0.00126186285791482
CAALFM_CR10530WA	1268.15946721917	0.39936919568978	0.107416181864111	3.71796119317488	0.000200837112063347	0.00127062805145241
YMC1	5137.3437598816	-0.470072553232011	0.126478006205189	-3.71663475204849	0.000201893982653782	0.0012759699703719
CAALFM_C202180WA	648.073970849703	0.492509484630111	0.132627216771324	3.71348729634653	0.000204422730901408	0.00128923747513871
MLP1	16523.9458510472	-0.566654913300431	0.152586804482471	-3.71365607414321	0.000204286378919039	0.00128923747513871
CAALFM_C601880WA	802.934802745979	-0.400202894779377	0.107851619844519	-3.71068042701923	0.000206702911311965	0.00130225003097276
CAALFM_C111670WA	3003.85601412541	0.340788815656923	0.0918852964395924	3.70885036955794	0.000208202413859422	0.00130930887243016
CAALFM_C101000CA	1621.98678455578	0.326264167440773	0.0879770170084775	3.7085159117106	0.000208477561965895	0.00130930887243016
CAALFM_C700610CA	2785.99150971655	0.292292513698258	0.0788113573082927	3.70876132173279	0.000208275637411354	0.00130930887243016
CAALFM_C600080CA	805.072321194698	-0.476222671615812	0.128575671016413	-3.70383189798808	0.000212367014604112	0.00133234227344105
HGT3	459.687379778743	0.799219486464058	0.215845083953691	3.70274583893478	0.000213278523364907	0.00133666414852077
CAALFM_C304130WA	1603.93795141324	0.419032830033102	0.113213017787087	3.70127780553604	0.000214516456277116	0.00134302065014369
GIT2	2858.91745235699	-0.351465135599658	0.0950108463570269	-3.69921065936977	0.000216271039745088	0.00135259512773907
CAALFM_C302030WA	3611.30662662991	0.300050759417017	0.0811262798986239	3.69856426045867	0.000216822459734045	0.00135463272449866
RPL7	4714.94360513083	-0.290063841082474	0.0784437795685731	-3.69772903189742	0.000217536918581854	0.00135768363738613
BAS1	3556.8901762109	-0.617789601425446	0.167144872842192	-3.69613252814955	0.000218908730941988	0.00136482660495918
CAALFM_C407160WA	517.147196650122	-0.567289940031265	0.153761830323786	-3.68940678474422	0.000224777567066031	0.00139996318741126
CAALFM_C703310WA	138.553338751654	-1.31231962227466	0.356162640173381	-3.68460774447262	0.000229055118203015	0.0014251263520113
CAALFM_C703580CA	401.838855403702	0.633052999968365	0.172019919727135	3.68011449471979	0.00023312925542633	0.00144897313621085
CAALFM_C400530CA	49.1085482538573	-2.17559923129475	0.591325303560148	-3.67919183940934	0.00023397422141474	0.00145122027414679
CAALFM_C303470WA	605.442077725945	-0.535518749903538	0.145550686701441	-3.67925952147526	0.000233912140763601	0.00145122027414679
CAALFM_C504170WA	2566.81386359743	0.443590528463398	0.120643614776768	3.67686702097075	0.00023611604679739	0.00146299354486226
AQY1	146.922762115523	1.22150096975356	0.332453485289109	3.67420112528319	0.000238594742172684	0.00147583598573379
CAALFM_C603960WA	7221.37818938243	-0.290671343988292	0.079113412794118	-3.67410953114519	0.000238680336800052	0.00147583598573379
CAALFM_C104190CA	1158.74303318319	-0.36736032335657	0.100205862630252	-3.6660561938585	0.00024631982101197	0.00152150638411097
CAALFM_C305320WA	6320.88956295889	0.768789854808289	0.209796930839728	3.66444757666926	0.000247873001097182	0.00152795636405285
CAALFM_C113030CA	15696.4169406984	-0.268568390125264	0.0732880858638496	-3.66455730095333	0.000247766766951317	0.00152795636405285
STP1	911.039505166042	-0.707880239029077	0.193231557452131	-3.66337801321318	0.000248910784000998	0.00153277984322256
CCW14	1166.96951485596	-0.468312999021728	0.127857799387651	-3.66276442473292	0.000249507978718006	0.00153488309858905
MDH1-3	1697.90023393111	0.359627789777159	0.0982604434177833	3.65994470682465	0.000252269678229681	0.00155028367255988
CAALFM_C112170CA	1219.49691602657	0.380419714244772	0.104039696089651	3.65648621192591	0.000255696157965373	0.00156973387773425
RHR2	1800.9336067228	-0.729192067661906	0.199453151294487	-3.65595661401847	0.00025622469063224	0.00157137185143613
CAALFM_C502350CA	387.272459138377	-0.517144105674375	0.14150670903878	-3.65455538601108	0.000257628045529391	0.00157836610750864
CDC14	5284.32868210986	0.327601156777122	0.0897008054495391	3.65215401506526	0.000260049834256862	0.00159070332334433
POX1	1378.53441028699	0.420486513034232	0.115137630073497	3.65203376833289	0.000260171662812148	0.00159070332334433
CAALFM_C205080CA	1079.56767561273	-0.371291161436603	0.101681336331206	-3.65151732690845	0.000260695506645437	0.00159228466113856
CAALFM_C207110CA	2589.80476963988	0.3884207918721	0.106435388241013	3.64935758953175	0.000262896934408598	0.00160409877458254
CAALFM_C114320CA	1549.21127334394	-0.676223393894337	0.185356884129571	-3.64822378769397	0.000264059587202024	0.00160955711833599
PHR2	30664.8191679543	0.410843192169277	0.112764183047527	3.64338375063752	0.00026907720731161	0.00163847824817333
CAALFM_C200650WA	3539.9228964381	0.385336871032856	0.105910728414889	3.63831763599393	0.000274424841890796	0.00166934827833063
CAALFM_C602480WA	3336.75692916188	0.295331316232466	0.0811917649094436	3.63745407630763	0.000275346266141776	0.00167325807886156
CSR1	412.930074197444	0.538404754043453	0.148199275722534	3.63297830855449	0.000280168578912552	0.00170084140322646
CAALFM_CR02910WA	1544.16887423404	0.504216107698944	0.138814777018979	3.63229418745533	0.000280912604969145	0.00170363563660076
CAALFM_C207140WA	1556.91199568602	0.49857522413108	0.137289966123105	3.63154889035386	0.000281725270894277	0.00170684008723435
VPS51	884.294228186615	0.461391065076048	0.127268693241181	3.62533041964756	0.00028859222311678	0.00174668115684793
CAALFM_C403990CA	392.95349299219	0.661286166431447	0.183331433289506	3.60705283630868	0.000309694615815244	0.00187251407185773
CAALFM_C701610WA	1666.48594733376	0.514705787820692	0.14273800645989	3.60594771207855	0.000311015762655229	0.00187853148070041
CDC5	12821.1760948954	0.33467295634767	0.0928178125263586	3.60569751902556	0.000311315593487161	0.00187853148070041
SEC5	1232.91132683355	0.444545771321816	0.12351111280029	3.59923703416567	0.000319152184246765	0.00192388525523853
CAALFM_C101930WA	541.12853632861	-0.549427254697338	0.152689761982103	-3.59832412838352	0.000320274316761172	0.00192871313724581
HGT19	727.832564115981	1.1329871844149	0.315213859761289	3.59434444054241	0.000325209377808109	0.00195647004444879
ILS1	81868.7325659542	-0.270983073055641	0.0755182959212761	-3.5883102200575	0.000332828130447261	0.00200030039560096
CAALFM_C114030WA	483.570700176825	0.651348460723805	0.181624105176279	3.58624456864702	0.000335474350202461	0.00201418799861557
CAALFM_CR06230WA	1395.10667934859	-0.390407324253946	0.108935438135279	-3.58384131864533	0.0003385778247742	0.00203079046947482
RIM101	4771.44736371848	0.533343982448859	0.149224077181487	3.57411479784326	0.000351414736672418	0.00210568271355409
USO5	1149.88283822357	0.347250217513821	0.0972495145286198	3.57071414903184	0.000356009251895194	0.00213108628951021
CAALFM_C603000CA	341.093787014063	0.595488371474586	0.166998599982043	3.56582852514103	0.000362708480729381	0.00216902561583586
ZSF1	2168.16188313204	-0.648181061217401	0.181933998797676	-3.56272640353619	0.000367023138301924	0.00219047475041405
MOB1	1641.45396895684	0.342755204383116	0.0962059074660019	3.56272513207405	0.000367024916541729	0.00219047475041405
SMC5	5174.876444679	0.283028312274692	0.0794996651660703	3.56011955123915	0.000370685996971254	0.00221012783099842
SDS22	2432.73395171874	0.330011741529844	0.0927181479692414	3.55930040405168	0.000371844009496056	0.00221483277084754
PRD1	4775.89467346704	-0.311733511899723	0.0876487407466862	-3.55662282474388	0.000375652889285699	0.0022353022272263
CAALFM_C103270WA	201.038145785888	-0.786857185491585	0.221513555142776	-3.55218526010482	0.000382045771034703	0.00226975872531286
FPG1	1299.33916895661	0.439153517084885	0.123632799439359	3.55207937599346	0.000382199545518205	0.00226975872531286
GCN1	75022.3413832861	-0.228493024810267	0.0643677514742893	-3.5498059133157	0.000385515261794636	0.00228492954769496
PDX3	2171.41155815959	-0.455134117759038	0.128209254189064	-3.54993187221785	0.000385330856682018	0.00228492954769496
ARO7	1688.1719357182	-0.362673116942138	0.10221134635562	-3.54826670299698	0.000387775353110146	0.00229605840243917
CAALFM_C102940CA	1362.32375769593	0.400295946854532	0.112837577104916	3.54754113944098	0.00038884501911628	0.00230012364017157
SSY1	1081.9166155244	-0.346816053047178	0.0977766433941307	-3.54702351203843	0.000389609818678824	0.0023023792828225
CAALFM_C700430WA	14985.2566836451	0.425168085199899	0.11988347906017	3.54651106668757	0.000390368346155724	0.00230459346147391
PLB5	1468.80186036257	0.387262727379095	0.109217481928473	3.54579432286048	0.000391431593673048	0.00230860047977699
CAALFM_CR05980WA	6714.19402191567	0.267069385897487	0.0753573371261058	3.54403958635856	0.000394046075717671	0.00232173958646604
CAALFM_C107570CA	540.496142529315	0.551283539020019	0.155628372962269	3.54230741173188	0.000396642937677113	0.00233474921354253
MSS11	1930.24267195573	0.535651104213635	0.151242349623615	3.54167404530985	0.000397596461185231	0.00233806968947711
LSC2	37691.3995978383	-0.268380211218304	0.0758510845128737	-3.53825146920284	0.000402786259875385	0.00235934507735787
CAALFM_C500060CA	2148.58375064888	-0.389525991883647	0.110082656811382	-3.53848647158897	0.000402427902001304	0.00235934507735787
CAALFM_C103790CA	24401.2675300612	-0.29617507162345	0.0836931887904265	-3.5388192982477	0.000401920880369154	0.00235934507735787
AHP1	4509.03052453999	0.333881147101767	0.0943536096655423	3.538615515456	0.000402231248211903	0.00235934507735787
CAALFM_C100320WA	1673.9225823047	0.435178812385201	0.123054795897286	3.5364636478569	0.000405522306291464	0.00237305645903894
PPH3	682.214147065896	0.533538131097127	0.150885971367899	3.53603536670897	0.000406180311990868	0.00237459259317738
CAALFM_C301340WA	413.689276805755	0.588833994542531	0.166804990940967	3.53007419754558	0.000415443141005906	0.00242638192470765
CAALFM_CR06820WA	705.159963261564	-0.434198535605804	0.123079968433669	-3.52777581219324	0.000419066920201574	0.00244516791923251
DOT4	6039.53224382824	-0.285051856885259	0.0808197457882194	-3.52700759084556	0.000420284713836523	0.00244989264259659
NCP1	16272.5971392158	-0.230968649128185	0.0655862416896986	-3.52160214059747	0.000428947385550287	0.00249796324233164
RPL11	38324.6858035818	-0.373289560434289	0.106147458986969	-3.51670745580557	0.000436935062109987	0.0025420136752988
CAALFM_C104530CA	2724.92635191377	0.304676014265005	0.0866605937949587	3.51573882572138	0.000438532145832516	0.00254637040965032
CAALFM_C701320WA	2141.93573341982	0.303256269326763	0.0862523866274726	3.51591742772914	0.000438237256499634	0.00254637040965032
CAALFM_C206630CA	53.704190641795	-1.36784084311603	0.389120138784157	-3.5152147287724	0.000439398550649105	0.00254893613342727
CAALFM_C502310CA	483.723768051974	0.544764169181167	0.155233834714126	3.50931335416913	0.000449265259368107	0.00260365696645378
TIM21	1243.05123902484	-0.418387921939619	0.119232480425764	-3.50900962930244	0.000449778620228845	0.00260411845308967
PRP13	205.565812547747	0.859398287378352	0.244986104731686	3.50794706630232	0.000451578893038168	0.00261202280713021
CAALFM_C203210WA	796.310780765359	-0.448939457147768	0.128050169177016	-3.50596535743077	0.000454954429887412	0.00262901481909916
CAALFM_C405980CA	1340.33201580994	0.320949188056063	0.0915853564502621	3.5043723199392	0.000457684980809365	0.00264225060074945
CAALFM_C204080WA	13028.4055117228	-0.388810296296644	0.110958589991118	-3.50410271370398	0.000458148610512385	0.002642386414521
ERG5	23817.8539491665	-0.234465101134053	0.066966595979068	-3.50122471817652	0.000463125152731173	0.00266280221213668
MCI4	4339.78783045843	-0.278249268415053	0.0794651863734731	-3.50152414048748	0.000462605059800051	0.00266280221213668
CRH11	8230.61020253282	0.294287836259728	0.0840574846388099	3.50103072348959	0.000463462410340245	0.00266280221213668
CAALFM_C304790WA	896.602338765757	-0.392749549212228	0.112173843472979	-3.50125784275937	0.00046306758890424	0.00266280221213668
CAALFM_C202630WA	1005.00386890807	0.368263332563721	0.105202659732467	3.50051351838657	0.000464362685854925	0.00266542405915198
CAALFM_CR06500CA	264.957964323253	0.618410551493645	0.176724775998509	3.49928609613211	0.000466505739061494	0.00267516758101739
CAALFM_C406470WA	1141.51178218821	-0.380152885791419	0.108671411380696	-3.49818669842867	0.000468433094436372	0.00268365677385112
FGR39	472.272047347272	-0.576968783596295	0.164967572951554	-3.4974678554902	0.000469697312688925	0.00268833428539972
CAALFM_C104860WA	4616.4223963238	0.248852070162992	0.071159035557645	3.49712539262003	0.000470300715741973	0.00268922428315696
DNA2	4446.26674952306	0.270099611220968	0.0772826645420758	3.49495728209416	0.000474137634627472	0.00270858454643515
CAALFM_C406850CA	9331.03718754823	0.360341744044269	0.103145969130118	3.49351261210897	0.000476710465706831	0.00272069357044088
ZCF24	589.396481353129	0.504352578612413	0.144434295612246	3.49191704417916	0.000479567163730413	0.00273051107922082
CAALFM_C107490CA	1591.09891189188	0.610059121407479	0.174705760843283	3.49192332561217	0.00047955588623957	0.00273051107922082
HGT1	2720.98633094459	0.438135884559053	0.125476006043001	3.49179017069529	0.000479795001428708	0.00273051107922082
CAALFM_C602810CA	5692.10515451836	0.388392982984718	0.111396742820173	3.48657396214625	0.000489250076621493	0.00278168320079114
RPS21B	30226.1402449937	-0.502887991224804	0.144335835280404	-3.48415201427861	0.000493698995827131	0.00280432239446178
PXA2	1827.17486716287	0.368802556431395	0.106005401212396	3.4790921237348	0.000503115599942597	0.00285510969948521
CAALFM_C106500WA	1220.92968050503	-0.367527791773666	0.105681381085524	-3.47769671439324	0.000505741802127993	0.00286730290838194
CAALFM_C401760WA	504.422405385039	-0.548824919352971	0.157956094249059	-3.47454096001896	0.000511728230756152	0.00289850594099994
CAALFM_CR04760CA	602.876014676051	0.516115715093523	0.148611727982514	3.47291376057648	0.000514840756908494	0.00291338728037568
RPL82	24779.805276104	0.245587607133572	0.0707467338921903	3.47136317992883	0.000517823137171789	0.00292372626289884
CAALFM_CR04020CA	1321.60392314273	0.373977850983246	0.107725375953107	3.4715854799712	0.000517394579658567	0.00292372626289884
CAALFM_C209480WA	217.876490428029	-0.686476582053888	0.197763204784111	-3.47120478151274	0.000518128704817517	0.00292372626289884
CAALFM_C108700WA	6374.54381470919	0.358191407044488	0.103343335374154	3.46603296427059	0.000528198515457014	0.00297775012845438
RPS3	64211.4633680998	-0.350408204073709	0.101239595556604	-3.4611774389971	0.000537818200462419	0.00302913740673205
HSE1	1695.31508543293	0.356956802276876	0.103192750210248	3.45912674630341	0.000541929820959341	0.00304943453143382
CAALFM_C109110WA	193.527812192504	-0.77327813303228	0.223615219799812	-3.45807469511487	0.000544050522036254	0.00305850124934988
CAALFM_C207280WA	126.364988056031	-0.885261918623755	0.25631525274322	-3.45380116535874	0.000552744745988255	0.0031044709587591
CAALFM_C405610CA	4698.16429770002	0.319115083214482	0.0924636206977531	3.45125013282372	0.0005579961653855	0.00313103642707901
CAALFM_C504720CA	1972.24690553204	-0.369950486785764	0.107326024715607	-3.44697837981104	0.000566893946379938	0.00317799370127465
GRP1	1404.96833811401	0.390447198451764	0.113347554375212	3.44469010031991	0.000571714456299935	0.00320202760785896
CRZ2	304.074621730399	0.7807111286053	0.226679278448156	3.44412217098114	0.000572916759423663	0.00320577094462225
CAALFM_C603390WA	2370.037885348	-0.287630083806208	0.083620267309389	-3.43971734438491	0.000582322006936075	0.0032553643665216
CAALFM_CR04730WA	1322.76367707683	-0.42819774504805	0.124527535141772	-3.43857882162812	0.000584776269506381	0.00326604346243378
CAALFM_C100030CA	47.6610826338539	-1.54426746641207	0.44939187232446	-3.43634934567111	0.000589610166939499	0.00328877006166293
CAALFM_C701480WA	1123.8527887944	0.461138357471728	0.134200193393408	3.43619741381371	0.000589940932113753	0.00328877006166293
CAALFM_CR02270CA	251.247863059648	-0.70770372475239	0.206095926312007	-3.43385595929248	0.000595060318324509	0.00331423205122482
SAS2	1053.36534999239	0.378316571826699	0.110292144827251	3.43013160564833	0.000603288563859816	0.00335694581780754
ZFU2	489.217888964044	-0.458096976992734	0.133564775312823	-3.42977387503421	0.000604084450140255	0.00335826207281675
CAALFM_C305090CA	939.374781472979	0.425900842565286	0.124483187053849	3.42135233395855	0.000623105517877457	0.00346080067468663
CAALFM_CR04720CA	8022.2033453521	0.260057001349135	0.0760451989173378	3.41976883552926	0.00062674370051802	0.00347779036775433
UTP21	10693.0694215194	-0.311436261243982	0.091077977531228	-3.41944638743433	0.000627486962097841	0.00347869964952487
CAALFM_C108770WA	698.971193848782	-0.446945128056859	0.130817436277604	-3.41655623879076	0.000634185632710527	0.00351259274796495
CAALFM_C403930CA	1069.99558961191	0.360005680154377	0.105406192566473	3.41541299793504	0.000636853704768514	0.0035241194870324
DAL5	113.924625944116	0.871528996302873	0.255268949339396	3.41415984418896	0.000639790282433968	0.00353385543305754
CAALFM_C402570CA	236.441627835515	0.629010923306754	0.184222603469389	3.41440687223417	0.000639210414485877	0.00353385543305754
CAALFM_C603460WA	9407.25067518564	0.504676521263136	0.147905444977958	3.41215647157781	0.000644511059731992	0.00355665845830044
HNM3	128.687594946214	-0.867515749946136	0.254689764830611	-3.40616651997422	0.000658819821875483	0.00363228118506924
CAALFM_CR08000CA	7695.39329882228	-0.297126258019662	0.0872684705362094	-3.40473777292085	0.000662276162963567	0.00364464352193699
UTP8	9166.78683263315	0.231683999398062	0.0680468885969468	3.40476991931792	0.000662198211222698	0.00364464352193699
CAALFM_CR02610CA	7248.30014125355	0.247843719752652	0.0728022004547875	3.40434380011042	0.000663232200244574	0.0036465623903557
CAALFM_CR04710WA	343.728570826943	-0.540186817581184	0.158765003745414	-3.4024300370842	0.000667894532267763	0.00366883693662914
ECI1	585.371878697534	-0.53565791098346	0.157753314814685	-3.39554139710285	0.000684930153438948	0.00375897682015306
MDL1	3083.20910943178	-0.356382287877596	0.10496472607119	-3.39525763765524	0.000685640477922097	0.00375943874835093
HAK1	193.005203813812	-0.685830822092308	0.202114310206594	-3.39328185812909	0.000690605387543407	0.00378320688577611
CAALFM_C400940WA	362.217914997347	0.524801010493038	0.154702685770825	3.39231997090519	0.000693034576023364	0.00379305341334939
HLJ1	3281.96760913769	0.289011605412334	0.0852453562849145	3.39035013762361	0.000698034075533824	0.00381515357386919
QCR7	8622.11562157983	-0.488037281617713	0.143954088600912	-3.39022869277935	0.000698343400679919	0.00381515357386919
CAALFM_C603780CA	810.599686490684	0.425514777761526	0.125686598301792	3.38552227135468	0.000710429443396665	0.00387765307104871
CAALFM_CR00430CA	918.002714390064	-0.430111815076948	0.127100151473096	-3.38403857188157	0.000714279678633986	0.00389512733017116
CAALFM_C102910CA	650.821031340251	0.442150047735588	0.130759037767181	3.3814109929659	0.000721145916314583	0.00392900188888635
DAP1	737.408485996733	0.520782200756868	0.154030149156345	3.3810406833292	0.000722118503199469	0.00393073390136864
CAALFM_C500100CA	1040.89531135012	0.523785097072807	0.154971382284414	3.37988271996904	0.000725167664559219	0.00394081779425936
CAALFM_C405850CA	1829.49050334261	-0.286697015304293	0.0848256496362856	-3.37983872252779	0.000725283754606361	0.00394081779425936
MSH3	1239.90477567397	0.376098815389584	0.111377212748339	3.37680218519557	0.000733337692999698	0.00398097604771265
CAALFM_C501990WA	55.0668116567697	1.43637652765039	0.425669795973411	3.3743914678412	0.000739790813655504	0.00401237944461395
CAALFM_C200740CA	1360.79108050487	0.345153207146645	0.10235531066648	3.37210844165488	0.000745950712705197	0.00404213725548917
FCR1	3434.68562942664	-0.397578996680109	0.117929887369399	-3.37131668272309	0.000748098081086207	0.00405011801518628
PGA48	413.020368802165	0.951427286119988	0.282535984162415	3.36745526039991	0.000758653348736591	0.00410356279803107
HAL22	1618.6558143228	-0.433541782798105	0.128832728782822	-3.3651525268004	0.000765013563825497	0.00413424071755921
HIS3	854.345867386368	-0.466027995325592	0.138600827782715	-3.36237526702355	0.000772750286834379	0.00417229561344749
UME6	217.751981016762	-1.05282777340818	0.313144975314149	-3.36210974597939	0.000773493751113306	0.00417255748579002
CAALFM_C702170CA	779.00427686414	0.544552876623391	0.162008168964202	3.36126801571171	0.000775855004328322	0.00418153810232248
ARE2	1456.4633854183	0.309998030154056	0.0923130450108729	3.3581172641152	0.00078475314098777	0.00422570211523818
CAALFM_C500160WA	1469.35903970012	-0.439521843391251	0.130917618331938	-3.35723983518288	0.000787247925403104	0.0042315456975114
CAALFM_C114410WA	3744.74455596703	-0.492396399264346	0.146664566367001	-3.35729625404008	0.000787087289068928	0.0042315456975114
CAALFM_CR10630WA	679.605389232002	0.400203651349468	0.119427178378238	3.35102659866904	0.000805125686316261	0.00432376978590593
CAALFM_C503960WA	3414.54682374982	0.319323042846675	0.0954082409877623	3.34691258889925	0.000817169734682727	0.00437670569762274
CAALFM_C107820WA	1060.19891341726	0.376030597967153	0.112343749959514	3.34714301510022	0.000816490751039969	0.00437670569762274
CAALFM_C201900CA	1332.15026910317	0.380570611352155	0.113693957226972	3.34732487666346	0.000815955239653847	0.00437670569762274
RRP9	4112.54241145718	-0.273934006702583	0.0819137342496514	-3.34417676366341	0.000825271367603331	0.00441615801344955
CAALFM_C104180WA	21085.4985079453	-0.257079880336926	0.076908421121843	-3.34267530898398	0.0008297492509911	0.0044361660756461
LEU1	6949.23329818941	-0.247661287912091	0.0741124767604916	-3.34169493096898	0.000832685246536239	0.00444790233114198
KAR5	122.692796998867	0.975852415841949	0.292165513223071	3.34006709100152	0.000837581528068992	0.00447007955068998
OPT8	1074.22035246212	-0.405471036667812	0.121442064028467	-3.33880225036991	0.000841404387843035	0.00448649373411153
CAALFM_C700260CA	2073.82691233115	0.346720692069502	0.103940927688002	3.33574752296082	0.000850703848402207	0.00453205492973101
CAALFM_C305880CA	13573.4883974682	0.218049038463798	0.065437431936166	3.33217597347805	0.000861697504232481	0.00458655302784736
CAALFM_C405220CA	654.726215733715	0.397782613194517	0.119453004983634	3.33003437836509	0.000868352620620386	0.00461788231550469
CAALFM_C203420CA	2158.89484690052	0.344005934948643	0.103351879437344	3.32849230049262	0.000873174185352883	0.00463941399014045
CAALFM_CR02670CA	694.389991096935	0.432562258381215	0.130130382950985	3.32406812745756	0.000887145209478367	0.00470947819426005
MIT1	2612.75860326621	0.327368532560271	0.0986287747898646	3.31919901933034	0.000902760644098544	0.00477969568533303
TIF3	22383.5953591559	-0.313740128060738	0.0945131132776561	-3.31954071959356	0.000901656539751771	0.00477969568533303
CAALFM_C301310WA	1372.71434490003	0.379980352331211	0.11447759448104	3.31925521368414	0.000902578982449115	0.00477969568533303
CAALFM_C603880WA	560.940079804708	0.410832166747169	0.123844119854981	3.31733284735879	0.000908812773852289	0.00480749946626356
CAALFM_C300510WA	642.070443420108	0.418892998416392	0.126364075101808	3.31496905333974	0.000916532706613831	0.00484406898812451
ARF3	1785.0782944996	-0.378145384748093	0.114116999163365	-3.31366393719094	0.000920821089701716	0.00486245366980572
CAALFM_CR05860WA	995.547678806127	-0.458971703030783	0.13854076344595	-3.31290005637832	0.000923339686366654	0.00487146878466203
CAALFM_C602250WA	476.200725406791	-0.449707444649054	0.135763206383253	-3.31243977384824	0.000924860367348525	0.00487520776607598
CAALFM_C300360WA	786.100344459449	0.522911015545627	0.157976359226195	3.31005865755463	0.000932764217523815	0.00491177404258532
PDE2	1443.1804863278	-0.385953655235431	0.116607318199015	-3.30985791626489	0.000933433408159534	0.00491177404258532
PHB2	3150.98214257082	0.317831379919629	0.0960603630125126	3.30866311506889	0.000937425605320843	0.00492846176387595
CAALFM_C602660CA	70.4385545890121	-1.21101974080763	0.366124509882136	-3.30767186604767	0.000940749671436573	0.00494161069755484
CAALFM_C601590WA	8952.95926214292	0.369613258871341	0.111923225197337	3.30238213042608	0.000958673697189402	0.00503136090727725
CAALFM_CR04450CA	8923.66273402275	0.351713393790908	0.106656711172701	3.29762084283103	0.000975077062196441	0.00511298050779688
MRT4	4378.84105544899	-0.339540928710102	0.10307204071445	-3.29420982020492	0.000986987937910754	0.00517092109879247
DEM1	1229.49298106995	0.362516592456593	0.110090875734165	3.29288499195844	0.000991650290714322	0.00519081808670339
CAALFM_C401510WA	2356.8376815614	0.299675195554022	0.0910747190424125	3.29043228137182	0.00100033576385627	0.00523172119006362
CAALFM_CR07460CA	3799.07027248733	0.339279322672317	0.10318528924263	3.28805903595942	0.00100880682785013	0.00526731682987159
CAALFM_CR10430CA	292.886456804967	0.552768338436603	0.168115151655018	3.28803402307792	0.00100889646141778	0.00526731682987159
COX5	7126.64403657307	-0.248525523120615	0.075622969824853	-3.28637613275721	0.00101485396981886	0.00529381688513676
DCG1	404.424474999456	-0.47705981196065	0.145201278496127	-3.28550696592782	0.00101799025208986	0.00530556725134334
CAALFM_C201040WA	117.498806996694	0.886040156037926	0.269743926618563	3.2847455256735	0.00102074518577022	0.00531531144437505
SES1	24895.3307199248	-0.280404394627008	0.0854092830569398	-3.28306695233667	0.00102684274893431	0.00534242969202914
CAALFM_C109540WA	1466.1289794849	0.411222152205483	0.125336947372831	3.28093320305823	0.00103464244043711	0.00537834910163151
CAALFM_C100890WA	1273.44271757154	-0.321640564016723	0.0980762810571911	-3.27949388526636	0.00103993463794122	0.00540118301574317
HRT2	2217.85907825074	-0.378597467396503	0.115511336827748	-3.27757844202836	0.00104701634352393	0.00543326372214147
ATP20	3600.15149702275	-0.331264261814681	0.101182561311344	-3.27392643081415	0.00106064221574634	0.00549921922568311
CAALFM_CR08080WA	181.199628710651	-0.696966197127117	0.213047039736641	-3.27141929776953	0.00107009124978568	0.0055434235234799
CAALFM_C304590WA	9569.82175824408	0.267498480175674	0.0817940866950575	3.27038898512254	0.00107399688212554	0.00555885972438081
GUK1	2616.77311116617	-0.32564043145283	0.0996691433161281	-3.26721411079026	0.00108611503135578	0.00561673957645142
DAL4	26.6862487415627	-1.76093824098391	0.539104545545874	-3.26641326906427	0.00108919166613495	0.00562780272243909
CAALFM_CR01050CA	1861.54575599738	0.338840749739286	0.103771194711366	3.26526788750726	0.00109360594698256	0.00564575245544565
LRG1	20759.9036926557	0.30897667104719	0.0946803972103434	3.26336475290406	0.00110097719612695	0.00567892361301223
DBP3	8620.75356225104	-0.356340305835216	0.109216851588104	-3.26268612081133	0.00110361677787406	0.00568765247584196
YKT6	1837.61224198222	-0.326775370650087	0.100281197133391	-3.25859064302375	0.00111967101347643	0.00576544147934178
XUT1	250.545597103033	1.03563777535016	0.318198917332538	3.25468667219838	0.00113517530020354	0.00584026778270954
URA7	26070.055351856	-0.323142050597601	0.0993482220709204	-3.25262036764909	0.00114346154418153	0.00587786225279615
CAALFM_CR09100CA	616.256392758025	-0.38840614069587	0.119452225236598	-3.25156052912834	0.00114773334207038	0.00589477415379858
GLG2	216.494426516754	0.643169841426204	0.197934550139871	3.2494066395771	0.00115646032149594	0.00593451946176209
TRM1	5034.23436366141	0.37425890752895	0.115195670035181	3.2488973536475	0.00115853275600731	0.00593665071341564
CAALFM_C301280WA	455.699855484439	-0.473929873243236	0.145877600374471	-3.24881868104938	0.0011588532038846	0.00593665071341564
GLR1	8391.59026584931	0.273984597073596	0.0843789241772966	3.24707383680196	0.00116598136278554	0.00596807510840953
RIM13	1487.75807493049	0.322669214436018	0.0994145283265473	3.24569476783258	0.00117164387571801	0.005991950451287
CAALFM_C504710WA	1092.75884980188	-0.387671193764466	0.119516230375664	-3.24366985593452	0.00118000430766527	0.00602957094742322
CAALFM_C405620CA	854.81678954818	0.433462850800074	0.133683705427225	3.24245089867025	0.00118506366771043	0.00605027403140596
CAALFM_C111370CA	1704.20376537353	0.307093396954015	0.0947254982719425	3.24192960244344	0.00118723345339188	0.00605620191517829
NOP4	10426.1262326306	-0.469866929732815	0.145279527959155	-3.23422670993891	0.00121972591823567	0.00621666758326566
CAALFM_C111000CA	2031.90819391861	-0.460083860896967	0.142335922421583	-3.23238050570433	0.00122763467759659	0.00625166972374037
MHP1	3733.04777038208	0.523644527018503	0.162226013627219	3.22787027376381	0.00124715518326495	0.00634569467823962
SPA2	24946.7484044099	0.211905684715636	0.0657242972737632	3.22416052366417	0.0012634255613649	0.00642303731620224
UFE1	2274.57389962692	0.343754232235037	0.106626319644631	3.22391538393819	0.00126450757811955	0.0064230994069626
CAALFM_C108730WA	1117.12585580161	-0.329523886512054	0.102245705403263	-3.22286285973962	0.00126916302041899	0.00644129735806898
PTC6	1166.96456497212	-0.371117205969049	0.115193095469632	-3.22169661693729	0.0012743399306798	0.00645665564877765
SVF1	10480.0223030612	0.352341857086801	0.109362206390959	3.22178811780016	0.00127393305796713	0.00645665564877765
CAALFM_C505350WA	2332.84601521385	0.349559298056198	0.108537151379293	3.22064190568843	0.00127903853582763	0.00647499778171086
CCC1	9226.97313820845	-0.267761719407168	0.0832334455227705	-3.216996697967	0.00129540089643036	0.00655230579795101
CAALFM_C302410CA	747.021867990383	-0.383028680063613	0.119104416275195	-3.21590661406383	0.00130033138670337	0.00657170845603287
YAF9	686.778513107037	0.369242983435364	0.114989799777346	3.21109336784938	0.00132230964220994	0.00667716323955296
CAALFM_C307940WA	2716.29917005581	0.372952933837241	0.116164887633634	3.21054788098686	0.0013248219529502	0.00667861545383124
IFK2	605.386309669564	-0.384400814204564	0.11973027781959	-3.21055643739324	0.00132478251132919	0.00667861545383124
CAALFM_C207690WA	756.572785403824	0.420571103645336	0.131118968240096	3.20755348589394	0.00133869165142178	0.00674287304961102
RMT2	1822.75984882307	-0.334230551501689	0.104240471878826	-3.2063415051518	0.00134434339657005	0.00676566450377752
CAALFM_C109210CA	3516.96204049306	-0.244273013187299	0.0762063955384246	-3.20541355435362	0.00134868551490444	0.00678183235467863
CAALFM_CR04160CA	4415.96300499337	-0.307786569067877	0.096070043645711	-3.20377255373109	0.00135639585915809	0.00681489601538509
CAALFM_C305680WA	1393.6219136191	0.336332319365069	0.105051761912768	3.20158665824519	0.0013667295862213	0.00686107394287012
CAALFM_C503670CA	922.151793689699	-0.373505570108577	0.116672906502648	-3.20130509562733	0.00136806592777024	0.00686204497103803
CAALFM_CR07500WA	48.6901681232851	1.26584361719664	0.395802012989753	3.19817377287924	0.00138300913746433	0.00693120773066431
MLC1	1918.9758496053	-0.463066516917042	0.1448190958318	-3.19755149869786	0.00138599660747584	0.00694038668163883
RPL42	52868.8734182343	-0.433642106921844	0.135728731940002	-3.19491754416104	0.00139870795849665	0.00699820215234491
DPP3	352.771301380277	-0.768737586678853	0.240812430724133	-3.19226704521535	0.00141160758877479	0.00705686258368349
TIP120	8620.15818268167	0.232863267962958	0.0732913845112149	3.1772256659625	0.00148691288403935	0.00742714222610004
RAD54	1775.821574494	-0.290453989443159	0.0915315933429044	-3.17326486773843	0.00150734941815974	0.00752296417841322
CYC1	9242.64952202595	-0.290138748156829	0.0914413644830043	-3.17294858620308	0.00150899244189684	0.00752490915377795
TSC11	1884.38213693841	0.308907670073483	0.097441994210084	3.17016982849798	0.00152349865281795	0.0075885616182073
MBF1	13080.49282902	-0.334818708415016	0.105620378820365	-3.17001995405131	0.00152428469546269	0.0075885616182073
CAALFM_C303340CA	2487.74502150871	-0.281041859578638	0.0886759592254905	-3.16931287840922	0.00152799811771393	0.00759445422082319
CAALFM_C603360CA	45.8997601501841	1.55368441652213	0.490223621361647	3.1693381322724	0.00152786534603035	0.00759445422082319
LIG1	4730.2861460592	-0.276782006957763	0.0873597813113117	-3.16830013540709	0.00153333136055921	0.00761465797253721
ENO1	230777.558761783	-0.380631074964414	0.120279796649003	-3.16454704421524	0.001553245497271	0.0077071784839794
CAALFM_C302760CA	7392.83725008203	0.248990941493805	0.0787110199779314	3.1633555449239	0.0015596173035198	0.00773240486402383
FGR50	352.756214859109	-0.835474020117447	0.264446501433093	-3.1593309633133	0.00158131802198334	0.00783352591088118
RLI1	26692.3635899444	-0.244980537742249	0.0776632721964332	-3.15439371550843	0.00160831948820787	0.00796071740082445
CAALFM_C601090CA	343.456126949253	0.572752051914778	0.181972887363994	3.14745817473963	0.00164696666366704	0.00813859082193985
CAALFM_C202540WA	26688.7649211893	-0.314977694422052	0.100073309252634	-3.1474695578108	0.00164690253914836	0.00813859082193985
RHB1	933.827451652371	0.358827440404011	0.114185705461963	3.14249002493172	0.00167517420948757	0.00827117265934487
CAALFM_C202260WA	2499.13565634724	-0.27993111969028	0.0891329340142603	-3.14060254816131	0.00168600669570876	0.0083178177494128
CAALFM_C209820WA	564.882204400285	0.756730984642942	0.241008944062792	3.13984606498996	0.00169036631527632	0.00833247894656736
CAALFM_C604480CA	1094.76212104057	0.422232642213715	0.13451093798716	3.13902087467429	0.00169513371816224	0.00834912456427079
IRE1	5789.6420057702	0.25957939521784	0.0827103148674606	3.13841623785139	0.00169863475680495	0.00835951072119421
VID27	10783.7300929355	-0.528337485362738	0.168380348720743	-3.137762152037	0.00170242960900789	0.00837132462938851
JEM1	2177.70266006043	0.264640689136404	0.0843538636873433	3.13726814123527	0.00170530091068333	0.00837858156116427
CAALFM_C107560WA	565.353716038022	0.454963108374198	0.145122124986283	3.13503615260046	0.00171832933646093	0.00843569038112135
GST2	207.179359883238	-0.627440704301733	0.200213262423627	-3.13386184664503	0.00172522061384475	0.00846260176921887
FCA1	3290.59753779435	-0.360972047802588	0.115201993915296	-3.13338368143175	0.00172803394494156	0.00846948229014621
ALS7	1951.2427431384	1.46478807221559	0.468027355230755	3.12970610765559	0.00174981270989921	0.00856922961683104
BEM2	22238.14865585	0.232131492629218	0.0741795244147387	3.12932031393688	0.00175211196465855	0.00857349652470248
TIM9	1387.45139541187	0.381261600301861	0.121879507291605	3.12818462081297	0.00175889660676422	0.00859268936290672
CAALFM_CR06790CA	390.74373891537	-0.510730533289109	0.163258043979829	-3.12836366796243	0.00175782537595776	0.00859268936290672
OXR1	528.316235139976	-0.476821753538789	0.152472286455101	-3.12726833593593	0.00176438809780236	0.00861250905626453
CAALFM_C500400CA	4578.34073218371	0.296852437102546	0.0949638604430621	3.12595165905804	0.00177230682564979	0.00864413499691416
CAALFM_C701160CA	2999.03972506955	-0.288716063942359	0.092411740601729	-3.12423575253984	0.00178267562453672	0.00868764971568058
CAALFM_C106640CA	896.125092394591	-0.492286205329669	0.157752600038664	-3.12062181674985	0.00180469637815881	0.00878783216096147
CAALFM_C703880CA	807.195295067076	0.409228953428052	0.131374406419056	3.11498232100627	0.0018395593492823	0.00895033576425522
CAALFM_CR07850WA	1899.67171783643	-0.302558761301904	0.0975018708162687	-3.10310724059892	0.00191500233704135	0.00930985751546254
CAALFM_C102100WA	633.535034910303	0.438417125307616	0.141331745011164	3.10204282323823	0.0019219015406748	0.00933583887557564
CAALFM_C600270WA	1179.10094200249	-0.32358373139377	0.104448622547886	-3.09801817870234	0.00194819477817458	0.00945591062907049
CAALFM_CR07740WA	76.6376674556135	-1.01347912162235	0.327277485815776	-3.09669673456496	0.001956899608893	0.00949048889482519
CAALFM_C303410CA	14231.3034024504	0.249412681427519	0.0806161788653541	3.09382911641211	0.00197591259739	0.00957496306273575
CAALFM_C107060CA	622.887029969034	-0.413087330855816	0.133641531927287	-3.09101014406638	0.00199476819035712	0.00965853888298721
SFL2	614.021962621873	-0.375174537614231	0.121434667487265	-3.08951756016112	0.00200481854744255	0.00969937998295332
CAALFM_C406670WA	590.867441908587	-0.436198139573358	0.141206022635019	-3.08909019200135	0.00200770478951671	0.00970552299215647
MSB2	25488.0977018358	0.458192939281716	0.148340170462219	3.08879879168276	0.00200967495517121	0.00970723123962021
MOB2	2113.72247826412	0.336699918393602	0.10905320233675	3.08748309246244	0.00201859254359358	0.00974246754962687
SUL2	656.941678345129	-0.61076412326123	0.198133865536408	-3.08258318994437	0.00205212363185958	0.00989634561099192
GNP1	18310.4490161441	0.241099922817507	0.078255000333953	3.08095229427658	0.00206339705491147	0.00994272545560872
CAALFM_CR01640CA	87.9380769054704	-1.12443123211011	0.365007569590315	-3.08056962591808	0.00206605043242504	0.00994752750303122
CAALFM_C603310WA	1174.94279843084	-0.380452850998168	0.123514012636141	-3.08024039441533	0.00206833578961474	0.00995055134683243
DED81	36152.9160198976	-0.237509098907394	0.0771491588626776	-3.07857016730605	0.00207996541879426	0.00999048989955261
FRE9	292.683221208727	-0.76458687644112	0.248340472540716	-3.07878481754827	0.00207846747848765	0.00999048989955261
BRG1	190.740594445664	-1.046510890826	0.340074830110809	-3.07729593067798	0.00208887810652067	0.0100156737985852
MNT1	27298.3885251849	0.244119329080642	0.0793238637406837	3.07750174498166	0.00208743616399229	0.0100156737985852
SRB9	5430.8865102045	0.232767078432493	0.0756448156462837	3.07710550212608	0.00209021306955817	0.0100156737985852
AHP2	1202.4933829612	0.29711151205332	0.0965672034640298	3.07673310808872	0.00209282592856074	0.0100201968700787
CAALFM_CR07470WA	721.068933678764	-0.427821070103583	0.139089100960642	-3.07587774418532	0.00209883883579453	0.0100409787809644
HHF1	25503.6640981721	0.224097681878458	0.0728835737880265	3.07473509093037	0.00210689600742258	0.0100475608430366
CAALFM_C703820CA	210.301187333676	-0.592783707143273	0.192769206072571	-3.07509544299369	0.00210435200588256	0.0100475608430366
REV3	2035.80470929848	0.308419424212596	0.100284780708077	3.07543599372658	0.0021019503866773	0.0100475608430366
DOT6	5002.10984087258	0.241627475554437	0.0785909096559049	3.0744964858195	0.00210858205566725	0.0100475608430366
CAALFM_C602460CA	3240.01711211483	0.251873181881841	0.0819189405022046	3.07466356788468	0.00210740127879704	0.0100475608430366
CAALFM_C307130WA	1014.69363437	-0.481017570894897	0.156547625010516	-3.07265965141652	0.00212160311113597	0.0101015900707854
CAALFM_CR03260WA	201.741429447302	-0.610970001767695	0.198885818450469	-3.07196363485238	0.00212655630632229	0.0101171506047219
CAALFM_C503080CA	1225.89058710386	-0.330619859243245	0.107644291051779	-3.07141099646621	0.00213049670201089	0.0101278718914279
CAALFM_CR02420WA	2201.11707794491	0.31662746007734	0.103244640661217	3.06676896785672	0.00216386032910161	0.0102783365632327
CAALFM_C602490CA	1729.6787604643	0.363711988540344	0.11869978670423	3.06413346341239	0.00218301497673517	0.0103611240476822
CAALFM_C106870CA	136.203682522551	-5.62745061751559	1.84098976250603	-3.0567528033699	0.0022374871451858	0.0105778526139335
RRP6	7727.93760044895	-0.246161685763055	0.0805157664847464	-3.05731034442416	0.00223332918807677	0.0105778526139335
GCR3	9652.75210773299	-0.21684076713706	0.0709369871538828	-3.05680824400774	0.0022370733698323	0.0105778526139335
ATG1	1233.0645022512	0.318206689565835	0.104069880264503	3.05762521064774	0.00223098414929913	0.0105778526139335
SEC1	2819.33468487066	0.270141015562633	0.0883651984008919	3.0570973692275	0.00223491665031308	0.0105778526139335
SEN15	330.437893895637	-0.524211198842666	0.171528720917699	-3.05611326218766	0.00224226536648488	0.0105837745757667
CAALFM_CR10750CA	3538.30829877007	0.333608575915994	0.109157563319563	3.05621127634867	0.00224153246448917	0.0105837745757667
CAALFM_C600490WA	869.110719927566	0.32551732062723	0.106522064300914	3.05586755911598	0.00224410357921006	0.0105841303138862
LEU3	5265.0826857449	0.408696344748186	0.133762770805186	3.05538186961915	0.00224774129900747	0.0105929660590588
CAALFM_C405180CA	9572.89614007678	0.232463978979946	0.0761012223451299	3.05466813562717	0.00225309683222966	0.0106098771613387
TRY6	148.628727602981	-1.2996572417496	0.425612827872181	-3.05361388717332	0.00226102882104268	0.0106388848287933
RHD1	5685.16227267203	-0.249523097271702	0.0817625603280265	-3.05180141461606	0.00227472538548721	0.0106949500504818
CAALFM_C702160WA	2184.32162882358	0.303618780293716	0.0995180973877581	3.05089012213234	0.00228164055403769	0.0107190687687342
CAALFM_CR01720WA	1268.78133746068	0.311762186773496	0.102219573902964	3.04992649518817	0.00228897379652303	0.0107451123333262
CYB5	5800.62273523058	-0.231171188517165	0.0758077368180683	-3.04944057454129	0.00229267985619861	0.0107541014504816
CAALFM_C101890CA	2341.82707345146	0.255972128530823	0.0839529458667266	3.04899519472697	0.00229608154255352	0.0107616499465194
GRX1	39.4545655423678	1.4109917951439	0.463080730790078	3.04696719454632	0.00231162936884261	0.0108260707726451
IRA2	20695.1611094596	-0.224652763567951	0.0738014490688007	-3.04401561761369	0.00233443021297914	0.0109243328127255
CAALFM_C501020CA	177.0023446773	-0.754388850060984	0.247989594284892	-3.04201816304574	0.0023499771408732	0.0109799710146325
CAALFM_C501940WA	3511.26273459784	0.292853685704477	0.0962681550263567	3.04206189081216	0.00234963577888888	0.0109799710146325
CAALFM_C602300CA	252.724351227419	-0.556866256424506	0.183218443247637	-3.03935699132564	0.0023708373277995	0.0110545661634496
BOI2	12274.9860535578	0.212944488132505	0.0700560708325302	3.03962933692857	0.00236869472535833	0.0110545661634496
CAALFM_C502280CA	1094.09189301988	-0.331339589530156	0.109019209026284	-3.03927713739212	0.00237146589249218	0.0110545661634496
CAALFM_C106720CA	1288.63163797578	0.32802641979362	0.107958421833569	3.038451416966	0.00237797444500212	0.0110763061037958
STR2	1910.92009874428	-0.38942230290246	0.128207376654431	-3.0374406922942	0.00238596351000165	0.0111049030341472
CAALFM_C406450WA	141.697732258661	-0.718615491230641	0.236758714949281	-3.03522297535947	0.00240357917155043	0.0111782256746621
FRP6	1482.2663381799	-0.319045269245944	0.105141947730713	-3.03442418684383	0.00240995317658496	0.0111991941735419
RPB11	1677.57619028886	-0.289004635765152	0.095276093233929	-3.03333843733041	0.00241864182128022	0.0112308781863623
CAALFM_C700940WA	4328.96257163625	-0.34247225865154	0.112964471697084	-3.03168114280997	0.0024319595151432	0.0112839914442966
CAALFM_C703400CA	15216.9644924655	0.250140768612202	0.0825511846232151	3.03012936463491	0.0024444901057384	0.0113333734323192
CAALFM_CR04350CA	684.783891515705	-0.408416645131114	0.134836676143547	-3.0289729531475	0.00245386650611998	0.0113680667459447
KRS1	16176.07315273	-0.478764440916351	0.158131376353904	-3.02763722137508	0.00246473782437942	0.0114096267521774
[truncated: 4,737 more rows]

## Sheet: plc124_Fig4
gene_id	baseMean	log2FoldChange	lfcSE	stat	pvalue	padj
[truncated: 6,031 more rows]
