# Supplementary material for: The early transcriptional and post-transcriptional responses to fluconazole in sensitive and resistant Candida albicans
Source: Sci Rep. 2024 Nov 22;14:29012. doi: 10.1038/s41598-024-80435-w (PMC11586853; doi:10.1038/s41598-024-80435-w)
Supplement: Supplementary file 5 — Supplementary Information 5. [file 41598_2024_80435_MOESM5_ESM.xlsx]

## Sheet: GO_sc5314_up_genes
Category	Term	Count	%	PValue	Genes	List Total	Pop Hits	Pop Total	Fold Enrichment	Bonferroni	Benjamini	FDR
GOTERM_BP_DIRECT	Ergosterol biosynthetic process (GO:0006696)	15	28.30188679245283	7.073446513817729E-24	ERG11, ERG10, ERG27, ERG13, ERG24, ERG25, NCP1, ERG251, ERG1, ERG2, ERG3, ERG4, ERG5, ERG6, ERG7	41	24	4204	64.08536585365853	6.083164001883247E-22	6.012429536745069E-22	6.012429536745069E-22
GOTERM_BP_DIRECT	Sterol biosynthetic process (GO:0016126)	9	16.9811320754717	1.3079145792821178E-12	ERG251, ERG1, ERG11, ERG3, ERG4, ERG5, ERG6, ERG24, ERG25	41	18	4204	51.268292682926834	1.1248402209673714E-10	5.558636961949001E-11	5.558636961949001E-11
GOTERM_BP_DIRECT	Filamentous growth in response to biotic stimulus (GO:0036180)	8	15.09433962264151	0.005424298900299823	CAALFM_C502380WA, ERG1, SPT6, ERG3, ERG5, FET34, ERG24, ERG13	41	231	4204	3.5510505754408195	0.3735958374270768	0.1536884688418283	0.1536884688418283
GOTERM_BP_DIRECT	Filamentous growth in response to starvation (GO:0036170)	6	11.320754716981133	0.03520380321747869	CAALFM_C502380WA, ERG1, SPT6, ERG5, FET34, ERG13	41	194	4204	3.1712345989439275	0.9541372468387561	0.638051634225031	0.638051634225031
GOTERM_BP_DIRECT	Sterol metabolic process (GO:0016125)	2	3.7735849056603774	0.037532449072060645	ERG11, ERG5	41	4	4204	51.26829268292683	0.9627433079175014	0.638051634225031	0.638051634225031
GOTERM_BP_DIRECT	Sphingolipid metabolic process (GO:0006665)	2	3.7735849056603774	0.06477688325992559	SLD1, DES1	41	7	4204	29.29616724738676	0.9968471010704593	0.9176725128489458	0.9176725128489458
GOTERM_BP_DIRECT	Iron ion transmembrane transport (GO:0034755)	2	3.7735849056603774	0.08252054530608043	FRP1, FET34	41	9	4204	22.78590785907859	0.9993928641052967	0.9947434516786285	0.9947434516786285

## Sheet: GO_sc5314_down_genes
Category	Term	Count	%	PValue	Genes	List Total	Pop Hits	Pop Total	Fold Enrichment	Bonferroni	Benjamini	FDR
GOTERM_BP_DIRECT	Inositolphosphoceramide metabolic process (GO:0006673)	2	2.564102564102564	0.05696152410256133	IPT1, AUR1	50	5	4204	33.632000000000005	0.9995393691627729	1.0	1.0
GOTERM_BP_DIRECT	G2/M transition of mitotic cell cycle (GO:0000086)	2	2.564102564102564	0.08959965538992834	MIH1, SLA2	50	8	4204	21.02	0.999995434943458	1.0	1.0

## Sheet: GO_up_sc5314.vs.plc124
Category	Term	Count	%	PValue	Genes	List Total	Pop Hits	Pop Total	Fold Enrichment	Bonferroni	Benjamini	FDR
GOTERM_BP_DIRECT	Pre-replicative complex assembly involved in nuclear cell cycle DNA replication (GO:0006267)	5	0.5889281507656066	0.004243978197670313	CDC54, CDC46, MCM3, MCM6, MCM2	580	6	4204	6.040229885057471	0.9786984095102548	1.0	1.0
GOTERM_BP_DIRECT	Vesicle docking involved in exocytosis (GO:0006904)	5	0.5889281507656066	0.015753227152200386	SEC8, CAALFM_C602720CA, SEC1, CAALFM_C603520CA, PEP3	580	8	4204	4.530172413793103	0.9999994257254822	1.0	1.0
GOTERM_BP_DIRECT	Interstrand cross-link repair (GO:0036297)	5	0.5889281507656066	0.015753227152200386	MSH2, CAALFM_C102390WA, MPH1, DEM1, MGM101	580	8	4204	4.530172413793103	0.9999994257254822	1.0	1.0
GOTERM_BP_DIRECT	Meiotic mismatch repair (GO:0000710)	5	0.5889281507656066	0.015753227152200386	MSH2, MSH3, RAD10, MLH1, PMS1	580	8	4204	4.530172413793103	0.9999994257254822	1.0	1.0
GOTERM_BP_DIRECT	Regulation of actin filament polymerization (GO:0030833)	5	0.5889281507656066	0.015753227152200386	ARC18, SSU81, ABP1, ARC15, SRV2	580	8	4204	4.530172413793103	0.9999994257254822	1.0	1.0
GOTERM_BP_DIRECT	Vacuole organization (GO:0007033)	7	0.8244994110718492	0.021443668103041772	CAALFM_C602720CA, VPS51, CAALFM_C603520CA, BOI2, FAB1, VPS34, PEP3	580	17	4204	2.9845841784989857	0.999999996978814	1.0	1.0
GOTERM_BP_DIRECT	Chaperone mediated protein folding requiring cofactor (GO:0051085)	6	0.7067137809187279	0.024193516677890325	HSP70, HSP104, CAALFM_C114090WA, HLJ1, MDJ1, HSP78	580	13	4204	3.3453580901856763	0.9999999997633274	1.0	1.0
GOTERM_BP_DIRECT	Cellular response to pH (GO:0071467)	7	0.8244994110718492	0.028523358427483776	RIM21, RIM20, DFG16, RIM101, RIM13, VPS36, SLK19	580	18	4204	2.8187739463601535	0.9999999999957705	1.0	1.0
GOTERM_BP_DIRECT	Filamentous growth in response to starvation (GO:0036170)	37	4.358068315665489	0.03413667821824673	CDS1, LIP5, TSC11, RHB1, TUP1, FGR24, BNI4, FAB1, SMC5, FGR22, FGR28, FGR6-4, FGR27, CAALFM_C505510CA, SIT4, CSR1, CAALFM_C502380WA, VPS52, CAALFM_C302760CA, MHP1, VPS34, SIN3, RCK2, STE13, NIK1, SCH9, FGR13, FGR34, CDC5, FGR17, FGR15, FGR14, FGR51, MOB2, CEK1, CAALFM_CR07570WA, FGR6-10	580	194	4204	1.382403128332741	0.9999999999999777	1.0	1.0
GOTERM_BP_DIRECT	Cellular response to starvation (GO:0009267)	37	4.358068315665489	0.036575842553704274	CDS1, LIP5, TSC11, RHB1, TUP1, FGR24, BNI4, FAB1, SMC5, FGR22, FGR28, FGR6-4, FGR27, CAALFM_C505510CA, CSR1, CAALFM_C502380WA, VPS52, CAALFM_C302760CA, MHP1, VPS34, SIN3, RCK2, STE13, BCY1, SCH9, FGR13, FGR34, NRG1, CDC5, FGR17, FGR15, FGR14, FGR51, MOB2, CEK1, CAALFM_CR07570WA, FGR6-10	580	195	4204	1.3753138815207782	0.9999999999999978	1.0	1.0
GOTERM_BP_DIRECT	Regulation of DNA-dependent DNA replication initiation (GO:0030174)	5	0.5889281507656066	0.03768936307670058	CDC54, CDC46, MCM3, MCM6, MCM2	580	10	4204	3.624137931034483	0.9999999999999992	1.0	1.0
GOTERM_BP_DIRECT	Entry into host (GO:0044409)	5	0.5889281507656066	0.03768936307670058	RIM20, HSP70, TUP1, RIM101, RIM13	580	10	4204	3.624137931034483	0.9999999999999992	1.0	1.0
GOTERM_BP_DIRECT	DNA unwinding involved in DNA replication (GO:0006268)	5	0.5889281507656066	0.03768936307670058	CDC54, CDC46, MCM3, MCM6, MCM2	580	10	4204	3.624137931034483	0.9999999999999992	1.0	1.0
GOTERM_BP_DIRECT	Mitochondrial genome maintenance (GO:0000002)	7	0.8244994110718492	0.046894545413772734	CCE1, CAALFM_C400560CA, CAALFM_C701180WA, HSP78, CAALFM_C500050WA, PRP13, MGM101	580	20	4204	2.536896551724138	1.0	1.0	1.0
GOTERM_BP_DIRECT	Positive regulation of septation initiation signaling (GO:0031031)	3	0.35335689045936397	0.051619001098409716	CDC14, MOB1, CDC5	580	3	4204	7.248275862068965	1.0	1.0	1.0
GOTERM_BP_DIRECT	Peroxisome organization (GO:0007031)	5	0.5889281507656066	0.05294468360060223	VPS1, CAALFM_C200190CA, PXA2, PXA1, CAALFM_C304800CA	580	11	4204	3.2946708463949843	1.0	1.0	1.0
GOTERM_BP_DIRECT	Cellular response to oxidative stress (GO:0034599)	19	2.237926972909305	0.056801828615771446	OCA1, PST2, GLR1, GRX1, PST1, CAALFM_C101040WA, SAC6, RAD50, PPZ1, SFP1, PBS2, AHP1, SSU81, AHP2, GRE3, GRE2, TRR1, CAALFM_C600850WA, RCK2	580	89	4204	1.5473847345989928	1.0	1.0	1.0
GOTERM_BP_DIRECT	Cell redox homeostasis (GO:0045454)	6	0.7067137809187279	0.05789703566381129	MDS3, GLR1, AHP1, AHP2, TRR1, YCF1	580	16	4204	2.718103448275862	1.0	1.0	1.0
GOTERM_BP_DIRECT	Filamentous growth (GO:0030447)	65	7.656065959952886	0.06242104122291957	LIP5, TSC11, TUP1, SPA2, FAB1, SMC5, FGR6-4, CAALFM_C205560WA, SIT4, RIM21, CSR1, RIM20, PBS2, GRF10, SSU81, MHP1, VPS34, VPS36, SRV2, RCK2, STE13, STP2, RIM101, GIN4, FGR34, NRG1, DFG16, CEK1, RIM13, HGT1, HGT4, CDS1, UGA32, RHB1, CLB2, FGR24, BNI4, FGR22, FGR28, FGR27, DFG5, VPS1, CAALFM_C302760CA, VPS52, YTA6, CTA4, SIN3, NIK1, BCY1, TEA1, SCH9, FGR13, RBR1, CDC5, FGR17, FGR15, FGR14, SRB9, BM…	580	388	4204	1.2142730181301102	1.0	1.0	1.0
GOTERM_BP_DIRECT	Carbohydrate metabolic process (GO:0005975)	12	1.4134275618374559	0.06536116380020211	MDH1-3, TAL1, GPD2, SCW11, CAALFM_C505360CA, XOG1, UTR2, CAALFM_CR06030CA, CAALFM_C402620CA, PPG1, ATC1, CRH11	580	49	4204	1.775087966220971	1.0	1.0	1.0
GOTERM_BP_DIRECT	Filamentous growth in response to biotic stimulus (GO:0036180)	41	4.829210836277975	0.0686514842171503	CDS1, LIP5, TSC11, TUP1, FGR24, BNI4, FAB1, SMC5, FGR22, FGR28, FGR6-4, FGR27, DFG5, CAALFM_C505510CA, SIT4, CSR1, CAALFM_C502380WA, SSU81, VPS52, MHP1, VPS34, CTA4, SIN3, SRV2, RCK2, STE13, NIK1, TEA1, FGR13, FGR34, CDC5, FGR17, FGR15, FGR14, ZCF39, ZCF5, FGR51, MOB2, CEK1, CAALFM_CR07570WA, FGR6-10	580	231	4204	1.2864905209732798	1.0	1.0	1.0
GOTERM_BP_DIRECT	Mismatch repair (GO:0006298)	5	0.5889281507656066	0.07104423184232447	MSH2, MSH3, CAALFM_CR04120CA, MLH1, PMS1	580	12	4204	3.0201149425287355	1.0	1.0	1.0
GOTERM_BP_DIRECT	Protein glycosylation (GO:0006486)	7	0.8244994110718492	0.07121637860575286	MNN4, MNN4-4, CAALFM_C203690CA, MNT1, ALG1, CAALFM_C209910CA, CAALFM_C406990WA	580	22	4204	2.306269592476489	1.0	1.0	1.0
GOTERM_BP_DIRECT	DNA replication initiation (GO:0006270)	7	0.8244994110718492	0.07121637860575286	CAALFM_C107490CA, CDC46, CAALFM_C306630WA, ADK1, CDC6, MCM6, MCM2	580	22	4204	2.306269592476489	1.0	1.0	1.0
GOTERM_BP_DIRECT	Telomeric heterochromatin assembly (GO:0031509)	6	0.7067137809187279	0.07308593881390711	CDC46, CAALFM_CR04720CA, MCM3, SDC1, SAS2, CAALFM_C407210WA	580	17	4204	2.558215010141988	1.0	1.0	1.0
GOTERM_BP_DIRECT	Endosome organization (GO:0007032)	4	0.47114252061248524	0.08540053784746889	CAALFM_C602720CA, CAALFM_C603520CA, BOI2, PEP3	580	8	4204	3.6241379310344826	1.0	1.0	1.0
GOTERM_BP_DIRECT	Organelle fusion (GO:0048284)	3	0.35335689045936397	0.09390465294887328	CAALFM_C602720CA, CAALFM_C603520CA, PEP3	580	4	4204	5.436206896551724	1.0	1.0	1.0
GOTERM_BP_DIRECT	Invasive filamentous growth (GO:0036267)	3	0.35335689045936397	0.09390465294887328	MSS4, USO5, SPA2	580	4	4204	5.436206896551724	1.0	1.0	1.0

## Sheet: GO_down_sc5314.vs.plc124
Category	Term	Count	%	PValue	Genes	List Total	Pop Hits	Pop Total	Fold Enrichment	Bonferroni	Benjamini	FDR
GOTERM_BP_DIRECT	Ergosterol biosynthetic process (GO:0006696)	17	1.9165727170236753	1.559285943660531E-8	ERG11, ERG12, ERG20, ERG10, ERG13, ERG24, ERG25, NCP1, ERG251, CYB5, ERG1, ERG2, ERG3, ERG4, ERG5, ERG6, ERG9	641	24	4204	4.64560582423297	1.4485661621987944E-5	1.4470173557169728E-5	1.4407802119423307E-5
GOTERM_BP_DIRECT	Glutamine metabolic process (GO:0006541)	10	1.1273957158962795	4.058795807198048E-5	CAALFM_C105930CA, CPA1, URA7, HIS7, TRP3, TRP2, ADE6, ASN1, SNO1, GUA1	641	14	4204	4.684644528638288	0.03700492197154093	0.018832812545398942	0.01875163662925498
GOTERM_BP_DIRECT	Cellular amino acid biosynthetic process (GO:0008652)	8	0.9019165727170236	1.4478388893812808E-4	ILV3, BAT21, BAT22, HAL22, ARO4, ARO2, ARO3, ARO1	641	10	4204	5.246801872074883	0.1258593336412861	0.044786482978194285	0.04459343779294345
GOTERM_BP_DIRECT	Sterol biosynthetic process (GO:0016126)	10	1.1273957158962795	5.542105443607166E-4	ERG251, CYB5, ERG1, ERG11, ERG3, ERG4, ERG5, ERG6, ERG24, ERG25	641	18	4204	3.6436124111631134	0.40250198616572086	0.12857684629168625	0.12802263574732553
GOTERM_BP_DIRECT	Aromatic amino acid family biosynthetic process (GO:0009073)	6	0.6764374295377678	0.0012950414697656756	ARO8, ARO7, ARO4, ARO2, ARO3, ARO1	641	7	4204	5.6215734343659465	0.6999701252105142	0.24035969678850938	0.23932366361269686
GOTERM_BP_DIRECT	Valine biosynthetic process (GO:0009099)	5	0.5636978579481398	0.0023415228882699914	ILV5, ILV6, BAT22, ILV1, ILV2	641	5	4204	6.558502340093604	0.8867123900997772	0.2968490540610056	0.2955695322762599
GOTERM_BP_DIRECT	Leucine biosynthetic process (GO:0009098)	5	0.5636978579481398	0.0023415228882699914	LEU2, LEU42, BAT22, LEU1, LEU4	641	5	4204	6.558502340093604	0.8867123900997772	0.2968490540610056	0.2955695322762599
GOTERM_BP_DIRECT	Histidine biosynthetic process (GO:0000105)	6	0.6764374295377678	0.0030216987358900878	HIS3, CAALFM_C703650WA, HIS5, HIS4, HIS7, HIS1	641	8	4204	4.918876755070203	0.9398797094857667	0.2968490540610056	0.2955695322762599
GOTERM_BP_DIRECT	Arginine biosynthetic process (GO:0006526)	6	0.6764374295377678	0.0030216987358900878	ARG4, CPA2, CPA1, ARG2, ARG1, ARG11	641	8	4204	4.918876755070203	0.9398797094857667	0.2968490540610056	0.2955695322762599
GOTERM_BP_DIRECT	Drug transmembrane export (GO:1990961)	12	1.3528748590755355	0.0031988044618642846	CDR11, MDR1, FLU1, QDR2, TPO4, QDR1, CNT, CAALFM_C100830WA, MLT1, CAALFM_C703590CA, CDR1, CAALFM_C303440CA	641	30	4204	2.6234009360374415	0.9490266550949893	0.2968490540610056	0.2955695322762599
GOTERM_BP_DIRECT	Lysine biosynthetic process via aminoadipic acid (GO:0019878)	6	0.6764374295377678	0.0059524072795731665	LYS9, ARO8, LYS1, LYS4, LYS22, LYS2	641	9	4204	4.372334893395736	0.9960981705062513	0.4410367663714569	0.43913574582675236
GOTERM_BP_DIRECT	Polyphosphate metabolic process (GO:0006797)	5	0.5636978579481398	0.006178316770289806	CAALFM_C300170CA, PHO91, VTC4, PHO84, PHO87	641	6	4204	5.46541861674467	0.9968408755344157	0.4410367663714569	0.43913574582675236
GOTERM_BP_DIRECT	Post-Golgi vesicle-mediated transport (GO:0006892)	5	0.5636978579481398	0.006178316770289806	PEP1, CDC28, CAALFM_C307230WA, FEN12, CAALFM_CR07470WA	641	6	4204	5.46541861674467	0.9968408755344157	0.4410367663714569	0.43913574582675236
GOTERM_BP_DIRECT	Purine nucleobase biosynthetic process (GO:0009113)	4	0.4509582863585118	0.012458130430200443	BAS1, SER1, MIS11, ADE4	641	4	4204	6.558502340093604	0.9999912486301005	0.7359823292474761	0.7328099916214094
GOTERM_BP_DIRECT	Branched-chain amino acid biosynthetic process (GO:0009082)	4	0.4509582863585118	0.012458130430200443	ILV6, ILV3, BAT21, BAT22	641	4	4204	6.558502340093604	0.9999912486301005	0.7359823292474761	0.7328099916214094
GOTERM_BP_DIRECT	Isoleucine biosynthetic process (GO:0009097)	5	0.5636978579481398	0.012689350504266828	ILV5, HOM6, ILV6, ILV1, ILV2	641	7	4204	4.684644528638288	0.9999929595539834	0.7359823292474761	0.7328099916214094
GOTERM_BP_DIRECT	Late endosome to vacuole transport via multivesicular body sorting pathway (GO:0032511)	6	0.6764374295377678	0.01676073161881224	CAALFM_C405160CA, IST1, CAALFM_C602180WA, SEC27, CAALFM_C703970CA, FEN12	641	11	4204	3.5773649127783296	0.9999998485006696	0.8503913579334342	0.8467258779423418
GOTERM_BP_DIRECT	Gluconeogenesis (GO:0006094)	6	0.6764374295377678	0.01676073161881224	PGK1, PGI1, ENO1, PCK1, FBA1, PYC2	641	11	4204	3.5773649127783296	0.9999998485006696	0.8503913579334342	0.8467258779423418
GOTERM_BP_DIRECT	Induction by symbiont of host defense response (GO:0044416)	8	0.9019165727170236	0.017411029957688846	SAP2, ALS1, PGK1, CDC19, ENO1, FBA1, IMH3, MET6	641	19	4204	2.7614746695130963	0.9999999180628447	0.8503913579334342	0.8467258779423418
GOTERM_BP_DIRECT	Glycerophospholipid catabolic process (GO:0046475)	5	0.5636978579481398	0.022357002272627727	PLB4.5, PLB3, GDE1, CAALFM_C602420WA, PLB1	641	8	4204	4.099063962558502	0.9999999992457885	0.9430590049544786	0.9389940954503645
GOTERM_BP_DIRECT	Cellular amino acid metabolic process (GO:0006520)	5	0.5636978579481398	0.022357002272627727	CPA2, SNZ1, AAT22, GLY1, CAALFM_CR08000CA	641	8	4204	4.099063962558502	0.9999999992457885	0.9430590049544786	0.9389940954503645
GOTERM_BP_DIRECT	de novo' IMP biosynthetic process (GO:0006189)	5	0.5636978579481398	0.022357002272627727	ADE1, ADE13, ADE8, ADE6, ADE4	641	8	4204	4.099063962558502	0.9999999992457885	0.9430590049544786	0.9389940954503645
GOTERM_BP_DIRECT	Biosynthetic process (GO:0009058)	6	0.6764374295377678	0.025203545320745466	MET2, AAT1, AAT22, ALT1, CAALFM_CR08000CA, CAALFM_C603320WA	641	12	4204	3.279251170046802	0.9999999999497599	1.0	0.9967637540453075
GOTERM_BP_DIRECT	Lysine biosynthetic process (GO:0009085)	4	0.4509582863585118	0.027633041743109696	LYS4, LYS22, LYS12, LYS2	641	5	4204	5.246801872074883	0.9999999999950541	1.0	0.9967637540453075
GOTERM_BP_DIRECT	Threonine biosynthetic process (GO:0009088)	4	0.4509582863585118	0.027633041743109696	THR4, HOM6, CAALFM_C502280CA, THR1	641	5	4204	5.246801872074883	0.9999999999950541	1.0	0.9967637540453075
GOTERM_BP_DIRECT	Transsulfuration (GO:0019346)	4	0.4509582863585118	0.049087766715948916	STR2, CYS3, MET15, CAALFM_CR09010CA	641	6	4204	4.3723348933957356	1.0	1.0	0.9967637540453075
GOTERM_BP_DIRECT	Methionine biosynthetic process (GO:0009086)	5	0.5636978579481398	0.05218169001828084	HOM6, MET2, MET3, MET15, MET6	641	10	4204	3.279251170046802	1.0	1.0	0.9967637540453075
GOTERM_BP_DIRECT	Glycine decarboxylation via glycine cleavage system (GO:0019464)	3	0.3382187147688839	0.062406898074810306	GCV1, GCV3, GCV2	641	3	4204	6.558502340093604	1.0	1.0	0.9967637540453075
GOTERM_BP_DIRECT	Chorismate biosynthetic process (GO:0009423)	3	0.3382187147688839	0.062406898074810306	ARO4, ARO2, ARO1	641	3	4204	6.558502340093604	1.0	1.0	0.9967637540453075
GOTERM_BP_DIRECT	Copper ion transport (GO:0006825)	3	0.3382187147688839	0.062406898074810306	ATX1, CTR1, CRP1	641	3	4204	6.558502340093604	1.0	1.0	0.9967637540453075
GOTERM_BP_DIRECT	Pyridoxine biosynthetic process (GO:0008615)	3	0.3382187147688839	0.062406898074810306	SNZ1, RKI1, PDX3	641	3	4204	6.558502340093604	1.0	1.0	0.9967637540453075
GOTERM_BP_DIRECT	Arginine biosynthetic process via ornithine (GO:0042450)	3	0.3382187147688839	0.062406898074810306	ARG4, ARG3, ARG8	641	3	4204	6.558502340093604	1.0	1.0	0.9967637540453075
GOTERM_BP_DIRECT	Hydrogen sulfide biosynthetic process (GO:0070814)	3	0.3382187147688839	0.062406898074810306	MET14, MET3, ECM17	641	3	4204	6.558502340093604	1.0	1.0	0.9967637540453075
GOTERM_BP_DIRECT	Glycolytic process (GO:0006096)	6	0.6764374295377678	0.0647631135343481	PFK2, PGK1, PGI1, CDC19, ENO1, FBA1	641	15	4204	2.6234009360374415	1.0	1.0	0.9967637540453075
GOTERM_BP_DIRECT	Carboxylic acid metabolic process (GO:0019752)	5	0.5636978579481398	0.07242223767473477	SER33, GOR1, CAALFM_C208850CA, CAALFM_C405390WA, ICL1	641	11	4204	2.9811374273152746	1.0	1.0	0.9967637540453075
GOTERM_BP_DIRECT	Cellular potassium ion homeostasis (GO:0030007)	4	0.4509582863585118	0.07638657887459835	TRK1, CAALFM_CR01630CA, CAALFM_CR01640CA, HAK1	641	7	4204	3.7477156229106305	1.0	1.0	0.9967637540453075
GOTERM_BP_DIRECT	Adenine biosynthetic process (GO:0046084)	4	0.4509582863585118	0.07638657887459835	ADE1, BAS1, ADE8, MET6	641	7	4204	3.7477156229106305	1.0	1.0	0.9967637540453075
GOTERM_BP_DIRECT	Tryptophan biosynthetic process (GO:0000162)	4	0.4509582863585118	0.07638657887459835	TRP5, TRP4, TRP3, TRP2	641	7	4204	3.7477156229106305	1.0	1.0	0.9967637540453075
GOTERM_BP_DIRECT	Copper ion import (GO:0015677)	6	0.6764374295377678	0.08286172453350071	FRE9, CFL4, CFL2, CFL1, FRE10, CTR1	641	16	4204	2.4594383775351014	1.0	1.0	0.9967637540453075
